# Supplementary material for: Youth and forecasting of sustainable development pillars: An adaptive neuro-fuzzy inference system approach
Source: PLoS One. 2019 Jun 25;14(6):e0218855. doi: 10.1371/journal.pone.0218855 (PMC6592548; doi:10.1371/journal.pone.0218855)
Supplement: S1 File — (XLS) [file pone.0218855.s001.xls]

## Sheet: Questionnaire
						ENVIRONMENTAL PILLAR						ECONOMIC PILLAR						SOCIAL PILLAR
NO	Gender	Years	Age categories	Level of education	Types of settlements	6.Ensure access to water and sanitation for all	7.Ensure access to affordable, reliable, sustainable and modern energy for all	12.Ensure sustainable consumption and production patterns	13.Take urgent action to combat climate change and its impacts	14.Conserve and sustainably use the oceans, seas and marine resources	15.Sustainably manage forests, combat desertification, halt and reverse land degradation, halt biodiversity loss	7.Ensure access to affordable, reliable, sustainable and modern energy for all	8.Promote inclusive and sustainable economic growth, employment and decent work for all	9.Build resilient infrastructure, promote sustainable industrialization and foster innovation	12.Ensure sustainable consumption and production patterns	16.Promote just, peaceful and inclusive societies	17.Revitalize the global partnership for sustainable development	1.End poverty in all its forms everywhere	2.End hunger, achieve food security and improved nutrition and promote sustainable agriculture	3.Ensure healthy lives and promote well-being for all ages	4.Ensure inclusive and quality education for all and promote lifelong learning	5.Achieve gender equality and empower all women and girls	7.Ensure access to affordable, reliable, sustainable and modern energy for all	10.Reduce inequality within and among countries	11.Make cities inclusive, safe, resilient and sustainable	12.Ensure sustainable consumption and production patterns	16.Promote just, peaceful and inclusive societies
1	Female	22	2	High school students	1	4	4	3	4	3	3	4	5	3	3	3	3	4	5	5	5	4	4	4	3	3	3
2	Female	20	2	High school students	1	3	3	4	5	5	4	3	3	3	4	4	4	5	5	4	4	5	3	4	4	4	4
3	Female	20	2	High school students	1	3	3	4	5	5	4	3	3	3	4	4	4	5	5	4	4	5	3	4	4	4	4
4	Male	24	2	Students	1	4	4	3	4	2	4	4	4	4	3	2	4	5	5	4	5	5	4	3	3	3	2
5	Male	29	3	Students	1	4	4	5	4	4	5	4	4	5	5	4	4	4	5	4	4	3	4	4	4	5	4
6	Female	22	2	High school students	1	5	5	4	4	3	4	5	4	4	4	4	3	5	5	5	5	5	5	4	4	4	4
7	Female	24	2	Students	1	5	5	3	5	5	5	5	4	3	3	4	5	3	3	4	5	2	5	2	3	3	4
8	Female	29	3	Students	1	4	4	4	4	5	4	4	4	3	4	4	3	4	5	3	3	4	4	4	3	4	4
9	Male	29	3	Faculty completed	1	3	5	3	4	4	4	5	5	4	3	3	3	5	5	3	3	3	5	3	3	3	3
10	Male	29	3	Students	1	3	3	3	3	1	3	3	5	4	3	2	3	5	5	5	5	5	3	4	5	3	2
11	Female	25	3	Students	1	5	4	3	5	3	4	4	5	3	3	4	4	5	5	4	4	5	4	3	4	3	4
12	Female	25	3	Students	1	5	5	3	3	3	3	5	4	4	3	4	3	5	5	4	4	5	5	5	4	3	4
13	Female	26	3	Students	1	4	4	4	4	4	4	4	5	5	4	4	4	5	5	5	5	5	4	4	4	4	4
14	Female	24	2	Students	1	4	5	5	4	4	5	5	5	4	5	4	4	5	5	5	5	5	5	4	4	5	4
15	Male	22	2	High school students	1	5	5	5	5	5	1	5	5	5	5	5	1	5	5	5	3	1	5	1	5	5	5
16	Male	23	2	High school students	1	4	4	4	3	2	3	4	5	4	4	3	4	4	5	5	4	4	4	4	4	4	3
17	Female	21	2	High school students	1	4	3	4	5	2	2	3	4	3	4	3	4	3	5	5	4	5	3	3	2	4	3
18	Female	22	2	High school students	1	3	4	3	4	2	2	4	5	3	3	3	4	5	5	5	4	5	4	4	3	3	3
19	Female	29	3	High school students	1	5	5	5	5	5	5	5	5	5	5	5	5	5	5	5	5	5	5	5	5	5	5
20	Female	20	2	High school students	2	5	5	5	5	5	5	5	5	5	5	4	4	5	5	5	5	5	5	5	5	5	4
21	Female	21	2	Students	1	5	3	4	3	3	3	3	4	3	4	3	3	4	5	5	4	5	3	4	4	4	3
22	Female	20	2	High school students	1	5	5	3	5	4	5	5	3	3	3	3	3	4	5	3	3	3	5	3	3	3	3
23	Female	20	2	High school students	1	5	5	3	5	4	5	5	3	3	3	3	3	4	5	3	3	3	5	3	3	3	3
24	Female	20	2	High school students	1	5	5	5	5	5	5	5	5	5	5	5	5	5	5	5	5	5	5	5	5	5	5
25	Female	29	3	Faculty completed	2	3	4	4	4	4	4	4	4	2	4	4	4	4	5	4	4	5	4	4	2	4	4
26	Female	24	2	Students	1	5	4	4	3	3	3	4	5	4	4	3	4	4	5	4	3	4	4	4	4	4	3
27	Female	22	2	Students	1	5	4	4	5	5	5	4	4	4	4	4	3	5	5	5	5	5	4	4	5	4	4
28	Male	21	2	High school students	1	5	5	5	5	5	5	5	5	5	5	4	5	4	5	4	5	5	5	3	5	5	4
29	Female	24	2	Students	1	4	4	4	4	4	4	4	5	4	4	4	3	5	5	4	4	5	4	4	4	4	4
30	Female	25	3	Students	1	5	5	3	5	4	3	5	3	3	3	2	2	5	5	4	3	5	5	2	3	3	2
31	Male	25	3	High school students	1	5	5	4	3	3	5	5	5	4	4	3	4	4	5	4	3	4	5	3	4	4	3
32	Female	26	3	Students	1	5	5	4	4	4	4	5	4	4	4	4	4	5	5	5	4	4	5	4	4	4	4
33	Female	21	2	High school students	1	3	3	3	3	3	3	3	3	3	3	3	3	3	3	3	3	3	3	3	3	3	3
34	Female	25	3	High school students	1	5	5	4	4	4	4	5	5	4	4	4	4	4	5	5	5	4	5	4	4	4	4
35	Male	26	3	High school students	1	5	5	5	5	5	5	5	5	5	5	5	5	5	5	5	5	4	5	5	5	5	5
36	Female	27	3	Students	1	3	2	3	3	3	3	2	2	3	3	3	3	4	4	4	4	4	2	3	3	3	3
37	Female	25	3	College completed	1	4	3	5	3	3	4	3	3	4	5	3	1	5	1	5	3	4	3	2	3	5	3
38	Female	19	1	High school students	1	4	4	4	5	5	5	4	3	3	4	5	4	5	5	3	4	4	4	4	2	4	5
39	Female	25	3	College completed	1	4	4	4	4	4	4	4	5	4	4	4	4	5	5	5	4	5	4	4	4	4	4
40	Female	26	3	High school students	1	5	4	4	5	4	4	4	4	4	4	5	5	4	4	4	4	5	4	4	5	4	5
41	Female	21	2	High school students	1	5	4	5	5	5	5	4	5	5	5	4	4	4	5	5	5	5	4	5	5	5	4
42	Male	21	2	High school students	1	5	5	5	5	5	5	5	5	5	5	5	5	5	5	5	5	5	5	5	5	5	5
43	Female	22	2	High school students	1	5	5	4	3	3	5	5	3	5	4	5	3	3	4	4	5	5	5	5	3	4	5
44	Male	25	3	Students	1	5	4	4	4	5	5	4	5	3	4	5	5	4	5	4	5	3	4	4	3	4	5
45	Female	22	2	High school students	1	5	5	4	3	3	5	5	3	5	4	5	3	3	4	4	5	5	5	5	3	4	5
46	Female	25	3	College completed	1	4	4	5	3	3	4	4	4	4	5	5	3	4	5	5	3	5	4	4	4	5	5
47	Female	25	3	Students	1	5	5	5	5	5	5	5	5	5	5	5	5	5	5	5	5	5	5	5	5	5	5
48	Male	25	3	High school students	1	5	5	5	5	5	5	5	5	5	5	5	5	5	5	5	5	5	5	5	5	5	5
49	Female	25	3	Students	1	4	4	5	5	5	5	4	5	5	5	5	5	5	5	5	5	5	4	5	5	5	5
50	Male	22	2	High school students	1	5	5	5	5	5	5	5	5	5	5	5	5	5	5	5	4	5	5	5	5	5	5
51	Female	27	3	Students	1	5	3	5	4	4	3	3	4	3	5	3	3	5	5	5	4	4	3	5	4	5	3
52	Male	27	3	Students	1	5	3	3	3	1	3	3	3	4	3	5	3	4	4	3	5	1	3	5	2	3	5
53	Male	25	3	Students	1	5	5	3	5	5	5	5	4	4	3	4	4	4	5	5	5	4	5	3	3	3	4
54	Male	29	3	Faculty completed	1	5	5	5	4	5	4	5	4	4	5	4	3	4	4	3	3	5	5	5	4	5	4
55	Male	20	2	High school students	1	5	5	2	5	5	5	5	2	2	2	2	5	4	5	4	5	1	5	2	2	2	2
56	Female	27	3	Students	1	5	5	2	5	5	5	5	3	3	2	5	5	5	5	4	5	1	5	3	3	2	5
57	Female	26	3	High school students	1	5	5	5	5	5	5	5	5	5	5	5	5	5	5	5	5	5	5	5	5	5	5
58	Male	21	2	High school students	1	5	5	4	4	5	5	5	4	3	4	3	1	4	4	4	3	5	5	2	4	4	3
59	Female	20	2	High school students	1	5	5	4	5	5	5	5	5	4	4	5	5	4	5	5	5	5	5	5	4	4	5
60	Male	16	1	Elementary school	1	5	5	5	5	5	5	5	5	5	5	4	5	5	5	5	5	5	5	5	5	5	4
61	Female	23	2	High school students	1	5	4	4	5	4	4	4	4	4	4	3	3	3	5	4	3	5	4	4	3	4	3
62	Male	23	2	High school students	1	5	5	4	3	3	5	5	4	5	4	3	4	4	4	5	3	3	5	4	5	4	3
63	Female	19	1	High school students	1	5	5	4	5	4	5	5	4	4	4	4	4	4	5	5	5	5	5	5	5	4	4
64	Female	27	3	High school students	1	5	5	5	4	5	5	5	5	4	5	5	5	5	5	5	5	5	5	4	5	5	5
65	Female	21	2	High school students	1	5	4	3	5	5	5	4	5	3	3	2	2	3	5	5	3	4	4	4	4	3	2
66	Male	26	3	High school students	1	3	3	3	3	3	3	3	3	3	3	3	3	3	3	4	3	3	3	3	3	3	3
67	Female	24	2	High school students	1	5	3	4	3	4	4	3	5	4	4	3	4	5	5	5	5	4	3	3	5	4	3
68	Female	25	3	High school students	1	5	5	5	4	4	5	5	5	5	5	5	4	5	5	5	5	5	5	5	4	5	5
69	Male	20	2	High school students	1	3	4	4	5	5	5	4	5	5	4	2	4	2	4	4	3	1	4	4	5	4	2
70	Female	21	2	High school students	1	5	4	4	5	5	5	4	5	3	4	5	4	5	5	5	5	5	4	5	5	4	5
71	Male	29	3	Faculty completed	1	3	4	5	5	5	5	4	5	5	5	3	4	4	4	2	4	3	4	3	3	5	3
72	Female	20	2	High school students	1	5	5	3	4	3	5	5	4	3	3	5	4	2	4	5	5	4	5	4	3	3	5
73	Female	23	2	High school students	1	5	5	5	4	4	4	5	4	4	5	2	3	5	5	3	5	3	5	5	4	5	2
74	Female	23	2	High school students	1	5	5	5	5	5	5	5	4	4	5	3	3	2	3	3	3	3	5	3	4	5	3
75	Female	25	3	High school students	1	5	5	5	5	5	5	5	5	5	5	5	5	5	4	5	5	5	5	5	5	5	5
76	Male	24	2	Students	1	5	1	5	5	5	5	1	5	5	5	5	5	5	5	5	5	5	1	5	5	5	5
77	Female	20	2	High school students	1	4	4	3	3	3	3	4	4	3	3	3	3	4	4	5	3	3	4	3	3	3	3
78	Female	26	3	Students	1	5	5	5	5	5	4	5	5	3	5	4	4	4	4	4	3	5	5	4	5	5	4
79	Female	23	2	High school students	2	4	4	5	4	3	5	4	5	5	5	5	3	4	5	5	5	5	4	3	4	5	5
80	Female	22	2	High school students	1	5	5	5	4	4	5	5	3	4	5	5	3	3	4	3	3	3	5	3	4	5	5
81	Female	21	2	High school students	1	4	5	3	4	4	5	5	4	3	3	5	3	3	3	5	5	5	5	4	4	3	5
82	Female	22	2	Students	1	5	4	4	5	5	5	4	5	4	4	3	4	5	5	5	5	4	4	3	4	4	3
83	Female	24	2	High school students	1	5	5	5	5	5	5	5	5	5	5	5	5	5	5	5	5	5	5	5	5	5	5
84	Male	22	2	High school students	2	5	4	4	2	1	5	4	1	4	4	4	5	5	5	5	4	3	4	3	4	4	4
85	Female	22	2	Students	1	4	5	3	5	3	5	5	5	5	3	5	5	5	5	5	5	5	5	4	4	3	5
86	Male	22	2	High school students	1	4	4	4	4	4	4	4	4	4	4	4	4	4	4	4	5	4	4	4	4	4	4
87	Female	19	1	High school students	1	5	4	4	4	3	4	4	4	4	4	4	4	4	5	5	4	5	4	4	4	4	4
88	Female	24	2	Students	1	5	5	5	5	5	4	5	5	4	5	3	3	3	5	4	5	5	5	4	4	5	3
89	Female	19	1	High school students	1	5	5	5	5	5	5	5	5	5	5	5	5	5	5	5	5	5	5	5	5	5	5
90	Male	29	3	High school students	1	5	5	4	4	4	5	5	5	4	4	3	3	3	4	4	5	5	5	3	5	4	3
91	Male	25	3	High school students	1	5	5	5	5	4	5	5	3	5	5	5	5	3	5	5	5	4	5	5	5	5	5
92	Male	25	3	High school students	1	5	4	4	5	5	5	4	4	5	4	3	3	3	4	3	3	5	4	3	4	4	3
93	Female	26	3	Students	2	5	4	4	4	4	4	4	5	3	4	3	4	5	5	5	4	4	4	3	4	4	3
94	Female	29	3	Students	1	5	4	4	4	4	4	4	5	4	4	4	4	4	4	4	4	5	4	4	4	4	4
95	Male	22	2	High school students	1	5	3	2	5	4	4	3	4	4	2	2	3	4	5	4	4	4	3	4	3	2	2
96	Male	21	2	High school students	1	1	1	4	1	4	2	1	2	3	4	3	4	4	4	2	4	3	1	5	4	4	3
97	Female	28	3	Students	1	5	5	4	4	4	4	5	4	4	4	4	4	3	4	4	5	4	5	4	4	4	4
98	Female	21	2	High school students	1	5	4	5	5	5	5	4	5	4	5	4	4	4	4	5	5	5	4	5	4	5	4
99	Male	26	3	Students	2	5	5	5	1	5	5	5	5	5	5	3	2	5	5	5	5	4	5	3	4	5	3
100	Female	20	2	High school students	1	5	5	5	5	5	5	5	5	5	5	5	5	5	5	5	5	5	5	5	5	5	5
101	Female	20	2	High school students	1	5	5	5	4	3	5	5	5	4	5	4	3	4	4	5	4	4	5	4	2	5	4
102	Male	25	3	High school students	1	5	4	5	4	5	5	4	5	5	5	4	4	4	5	4	3	4	4	4	4	5	4
103	Male	24	2	High school students	2	5	5	4	5	5	5	5	5	5	4	4	4	5	5	5	5	4	5	4	4	4	4
104	Female	22	2	High school students	1	5	5	5	5	5	5	5	5	5	5	5	5	5	5	5	5	5	5	5	5	5	5
105	Female	20	2	High school students	1	4	3	4	4	4	5	3	3	3	4	4	4	3	5	5	4	4	3	3	3	4	4
106	Female	19	1	High school students	1	5	5	5	5	5	5	5	5	4	5	5	5	5	5	4	4	4	5	5	5	5	5
107	Female	23	2	High school students	1	5	5	5	2	5	5	5	5	5	5	4	5	4	5	5	5	3	5	4	5	5	4
108	Female	23	2	High school students	1	4	4	3	3	3	3	4	4	3	3	3	3	4	3	4	3	5	4	4	4	3	3
109	Male	21	2	College completed	1	5	5	5	3	3	5	5	5	4	5	5	3	5	5	5	5	3	5	3	3	5	5
110	Female	20	2	High school students	1	5	4	3	4	4	5	4	4	5	3	3	4	4	4	5	5	5	4	3	3	3	3
111	Female	25	3	High school students	1	4	5	5	5	5	5	5	5	5	5	3	5	5	5	5	5	5	5	4	3	5	3
112	Female	19	1	High school students	1	5	5	5	5	5	5	5	3	4	5	3	5	3	5	5	5	2	5	4	5	5	3
113	Female	20	2	High school students	1	5	4	3	5	5	5	4	3	2	3	3	4	3	5	4	3	5	4	3	3	3	3
114	Female	19	1	High school students	1	5	4	5	3	4	5	4	4	4	5	4	4	3	5	5	5	5	4	4	5	5	4
115	Female	19	1	High school students	1	5	5	4	3	3	4	5	4	4	4	3	4	5	5	4	4	3	5	4	4	4	3
116	Male	20	2	High school students	1	5	3	5	5	5	5	3	4	5	5	3	5	3	5	4	4	3	3	3	4	5	3
117	Female	19	1	High school students	1	5	4	3	5	3	5	4	4	5	3	4	3	3	5	5	5	5	4	3	4	3	4
118	Female	21	2	High school students	1	5	5	5	5	5	5	5	5	5	5	4	4	4	3	2	5	5	5	5	5	5	4
119	Female	25	3	Faculty completed	1	5	5	5	5	5	5	5	5	5	5	3	3	3	5	5	5	5	5	5	3	5	3
120	Female	21	2	High school students	1	5	4	5	4	4	4	4	5	4	5	5	4	5	5	5	5	5	4	4	4	5	5
121	Female	21	2	High school students	1	3	4	3	4	4	4	4	4	3	3	4	3	4	5	5	4	4	4	3	3	3	4
122	Male	29	3	Students	1	5	5	5	5	5	5	5	5	5	5	5	5	5	5	5	5	5	5	5	5	5	5
123	Male	22	2	High school students	1	5	5	5	5	5	5	5	5	5	5	5	5	5	5	5	5	5	5	5	5	5	5
124	Male	22	2	High school students	1	5	5	4	4	2	5	5	5	5	4	2	3	5	5	5	5	4	5	5	4	4	2
125	Female	21	2	High school students	1	4	3	5	5	5	5	3	5	5	5	5	5	5	5	5	5	5	3	4	5	5	5
126	Female	25	3	College completed	1	3	4	4	5	2	3	4	5	4	4	3	4	4	5	3	3	5	4	3	3	4	3
127	Female	23	2	High school students	1	5	5	4	4	5	5	5	5	4	4	3	4	5	5	5	5	5	5	4	5	4	3
128	Female	25	3	Faculty completed	1	5	4	5	5	3	4	4	3	4	5	5	3	4	5	4	3	3	4	3	3	5	5
129	Male	24	2	Students	1	1	5	1	1	1	1	5	5	5	1	5	5	5	5	5	5	4	5	5	5	1	5
130	Female	24	2	High school students	1	5	5	5	5	5	5	5	5	5	5	5	5	4	5	3	5	4	5	4	5	5	5
131	Female	19	1	High school students	1	3	3	3	3	3	3	3	3	3	3	3	3	3	3	3	3	3	3	3	3	3	3
132	Female	20	2	High school students	1	3	4	4	4	5	5	4	5	3	4	4	3	3	4	5	4	3	4	3	4	4	4
133	Male	19	1	High school students	1	4	4	4	4	4	3	4	4	4	4	2	4	5	5	5	4	4	4	3	4	4	2
134	Female	27	3	Students	1	4	4	4	4	4	3	4	4	4	4	2	4	5	5	5	4	4	4	3	4	4	2
135	Female	27	3	Students	1	4	4	4	4	4	3	4	4	4	4	2	4	5	5	5	4	4	4	3	4	4	2
136	Female	27	3	Students	1	4	4	4	4	4	3	4	4	4	4	2	4	5	5	5	4	4	4	3	4	4	2
137	Female	27	3	Students	1	4	4	4	5	4	4	4	4	4	4	4	4	5	5	5	5	5	4	4	4	4	4
138	Male	25	3	Students	1	4	4	4	4	4	4	4	3	3	4	2	2	3	4	4	4	3	4	4	3	4	2
139	Female	22	2	High school students	1	5	5	3	3	3	4	5	5	4	3	5	4	5	5	5	5	5	5	4	4	3	5
140	Female	23	2	High school students	1	3	4	3	4	5	5	4	5	5	3	4	3	4	4	5	3	3	4	4	3	3	4
141	Female	23	2	High school students	1	5	5	3	3	3	4	5	5	4	3	5	4	5	5	5	5	5	5	4	4	3	5
142	Male	24	2	High school students	1	5	5	4	5	4	5	5	4	5	4	3	4	5	5	5	4	5	5	4	4	4	3
143	Female	23	2	High school students	1	5	4	4	4	4	4	4	4	4	4	4	4	5	4	4	5	5	4	5	5	4	4
144	Male	24	2	High school students	1	5	4	5	5	5	4	4	4	4	5	4	5	4	3	5	4	3	4	4	5	5	4
145	Male	24	2	Students	1	5	4	3	4	4	5	4	5	4	3	3	4	4	5	5	3	4	4	3	4	3	3
146	Female	26	3	Students	1	5	5	4	4	3	3	5	4	3	4	3	4	5	5	5	5	5	5	3	4	4	3
147	Female	25	3	Students	1	5	5	5	4	5	5	5	5	4	5	5	5	5	5	5	4	4	5	5	5	5	5
148	Male	25	3	Students	1	5	4	4	3	4	4	4	5	4	4	3	3	3	5	5	5	4	4	4	3	4	3
149	Male	27	3	Students	1	5	5	4	5	5	5	5	5	4	4	4	4	5	5	5	5	5	5	5	4	4	4
150	Female	26	3	Students	1	5	5	3	4	4	5	5	3	5	3	4	3	5	5	4	5	3	5	5	5	3	4
151	Female	25	3	Students	1	5	5	3	3	4	4	5	3	4	3	4	4	5	5	3	3	4	5	5	4	3	4
152	Female	25	3	Students	1	5	4	3	5	5	5	4	4	3	3	5	4	5	5	3	3	5	4	4	5	3	5
153	Female	28	3	Students	1	5	5	4	5	5	5	5	4	4	4	4	4	5	5	5	4	5	5	5	4	4	4
154	Female	25	3	Students	1	5	4	4	3	3	3	4	4	3	4	3	3	4	5	5	3	3	4	3	4	4	3
155	Female	25	3	Students	1	5	4	4	4	4	4	4	5	3	4	4	4	5	5	5	4	4	4	3	4	4	4
156	Male	23	2	Students	1	4	5	4	4	5	3	5	4	5	4	4	4	4	3	4	4	3	5	4	5	4	4
157	Female	24	2	Students	1	4	5	4	4	4	4	5	4	4	4	4	4	5	5	5	5	4	5	3	4	4	4
158	Male	22	2	High school students	1	4	4	4	3	4	3	4	3	4	4	4	4	3	4	4	4	3	4	4	5	4	4
159	Female	22	2	High school students	1	5	5	4	5	5	5	5	5	5	4	5	5	4	5	5	5	5	5	5	5	4	5
160	Male	22	2	High school students	1	5	3	3	5	4	5	3	5	4	3	5	4	5	5	4	4	5	3	5	4	3	5
161	Female	22	2	High school students	1	5	5	4	3	3	5	5	5	3	4	4	3	3	4	5	4	4	5	4	4	4	4
162	Female	22	2	High school students	1	5	5	3	4	4	3	5	5	4	3	5	3	5	5	4	4	5	5	4	2	3	5
163	Female	21	2	High school students	1	5	3	5	5	5	3	3	5	5	5	5	3	5	5	5	3	3	3	5	5	5	5
164	Female	22	2	High school students	1	4	3	4	3	2	3	3	5	3	4	4	4	4	5	5	4	4	3	3	3	4	4
165	Female	21	2	High school students	2	5	2	4	4	2	4	2	5	4	4	3	4	2	5	3	4	3	2	3	3	4	3
166	Female	22	2	High school students	1	5	3	5	5	5	5	3	4	4	5	4	4	4	5	4	5	5	3	5	5	5	4
167	Female	22	2	High school students	1	5	5	5	5	5	5	5	4	5	5	4	5	4	5	4	4	4	5	3	4	5	4
168	Male	22	2	High school students	1	3	4	3	4	4	5	4	5	5	3	4	4	3	4	4	5	3	4	4	5	3	4
169	Female	22	2	High school students	1	5	5	5	5	3	5	5	4	5	5	4	4	2	3	4	3	4	5	3	3	5	4
170	Female	22	2	High school students	1	5	5	5	5	5	5	5	5	5	5	5	5	5	5	5	5	5	5	5	5	5	5
171	Female	22	2	High school students	1	5	4	4	4	1	3	4	5	4	4	4	4	4	4	5	5	5	4	5	4	4	4
172	Female	22	2	High school students	1	5	4	5	4	3	5	4	5	5	5	3	3	5	5	5	4	4	4	3	4	5	3
173	Female	23	2	High school students	1	5	4	3	3	3	3	4	4	4	3	4	3	5	5	5	5	5	4	5	3	3	4
174	Female	22	2	High school students	1	5	5	4	5	4	4	5	5	4	4	4	4	5	5	4	4	4	5	4	4	4	4
175	Female	22	2	High school students	1	5	3	4	5	4	4	3	4	3	4	3	4	4	5	5	4	5	3	5	5	4	3
176	Female	22	2	High school students	1	5	4	4	5	5	5	4	5	4	4	4	4	5	5	4	5	5	4	5	4	4	4
177	Male	22	2	High school students	1	4	3	5	2	3	4	3	4	5	5	3	4	5	5	4	4	2	3	3	4	5	3
178	Female	22	2	High school students	1	5	5	5	5	5	5	5	5	5	5	5	5	5	5	5	5	5	5	5	5	5	5
179	Female	22	2	High school students	1	5	5	5	5	5	5	5	5	5	5	5	5	5	5	5	5	5	5	5	5	5	5
180	Female	22	2	High school students	2	4	4	5	5	3	5	4	4	5	5	4	4	3	4	4	4	3	4	4	5	5	4
181	Female	22	2	High school students	1	5	4	4	4	4	5	4	5	4	4	5	5	3	5	5	5	4	4	5	4	4	5
182	Female	21	2	High school students	1	5	4	5	5	5	5	4	4	4	5	5	5	4	5	5	4	5	4	5	5	5	5
183	Female	23	2	High school students	1	5	5	5	4	3	5	5	5	4	5	4	4	5	5	5	5	5	5	4	5	5	4
184	Female	24	2	High school students	1	5	5	5	5	4	5	5	4	5	5	4	4	3	5	5	4	5	5	5	5	5	4
185	Female	22	2	High school students	1	5	3	4	5	3	5	3	5	3	4	4	4	5	5	5	5	5	3	4	4	4	4
186	Female	21	2	High school students	1	4	4	4	4	4	4	4	3	4	4	4	3	4	5	4	4	4	4	4	4	4	4
187	Female	22	2	High school students	1	5	5	5	5	5	5	5	4	5	5	3	4	5	5	3	5	5	5	4	3	5	3
188	Male	21	2	High school students	1	5	5	4	4	5	5	5	5	5	4	3	4	4	5	5	5	1	5	3	4	4	3
189	Male	21	2	High school students	1	4	4	5	3	2	5	4	5	4	5	5	5	5	5	5	5	5	4	5	5	5	5
190	Female	22	2	High school students	1	4	4	5	3	4	4	4	5	4	5	5	3	5	5	4	3	4	4	3	5	5	5
191	Female	22	2	High school students	1	5	4	3	5	5	5	4	4	4	3	4	3	5	5	5	5	5	4	4	4	3	4
192	Female	22	2	High school students	1	5	4	4	4	4	4	4	4	4	4	5	4	5	5	4	4	4	4	4	4	4	5
193	Female	22	2	High school students	1	4	3	4	4	4	4	3	4	3	4	4	4	5	5	4	4	3	3	4	4	4	4
194	Female	23	2	High school students	1	5	5	4	4	5	4	5	4	4	4	4	4	5	5	5	5	5	5	3	4	4	4
195	Female	22	2	High school students	1	2	4	5	3	1	4	4	5	4	5	2	3	5	5	4	5	1	4	2	3	5	2
196	Female	29	3	Faculty completed	1	5	5	5	5	5	5	5	5	5	5	3	5	4	5	2	2	1	5	2	5	5	3
197	Male	22	2	Students	1	5	4	4	4	4	4	4	4	4	4	4	4	4	5	5	4	4	4	4	4	4	4
198	Male	26	3	Faculty completed	1	5	3	4	5	5	5	3	4	5	4	4	5	5	5	5	5	2	3	5	5	4	4
199	Female	25	3	Students	1	4	4	4	4	4	5	4	5	5	4	5	5	2	5	4	4	3	4	4	3	4	5
200	Female	24	2	Faculty completed	1	5	4	4	4	5	5	4	5	2	4	4	2	5	5	4	5	5	4	4	2	4	4
201	Male	29	3	Students	1	4	2	4	3	5	5	2	4	4	4	5	5	4	5	5	3	2	2	3	4	4	5
202	Female	27	3	High school students	1	5	4	4	4	4	4	4	4	4	4	4	4	5	4	4	4	5	4	4	4	4	4
203	Female	26	3	Faculty completed	1	5	4	4	5	2	4	4	5	4	4	5	4	5	5	5	5	3	4	3	3	4	5
204	Female	25	3	Faculty completed	1	4	5	5	5	5	5	5	5	5	5	5	5	3	5	4	4	5	5	5	5	5	5
205	Female	28	3	High school students	1	5	4	5	5	5	5	4	4	4	5	5	5	5	5	5	5	5	4	4	4	5	5
206	Male	28	3	Faculty completed	2	2	4	5	4	3	5	4	3	5	5	4	5	1	5	3	5	4	4	2	4	5	4
207	Female	23	2	Faculty completed	1	5	5	5	5	5	5	5	5	5	5	5	5	5	5	5	5	4	5	5	5	5	5
208	Male	23	2	Faculty completed	1	4	5	5	5	5	5	5	5	5	5	5	3	5	4	5	4	4	5	3	5	5	5
209	Female	22	2	High school students	1	5	3	3	4	4	4	3	4	3	3	4	5	4	5	3	4	4	3	4	3	3	4
210	Female	22	2	High school students	1	5	4	4	5	4	5	4	5	4	4	5	5	5	5	5	4	5	4	5	5	4	5
211	Male	22	2	High school students	2	4	2	2	4	4	5	2	3	3	2	3	4	3	4	3	3	2	2	3	3	2	3
212	Male	21	2	High school students	2	3	5	3	3	3	4	5	4	4	3	3	3	5	5	5	5	4	5	3	4	3	3
213	Female	22	2	High school students	2	5	5	4	5	5	5	5	5	4	4	5	4	5	5	4	5	5	5	4	4	4	5
214	Female	22	2	High school students	1	4	4	3	4	4	4	4	5	3	3	3	4	5	5	5	4	4	4	3	4	3	3
215	Female	21	2	High school students	2	5	3	3	3	5	5	3	2	2	3	3	3	5	5	4	3	3	3	2	5	3	3
216	Female	21	2	High school students	1	4	4	4	4	4	4	4	4	4	4	4	4	5	5	5	4	4	4	5	5	4	4
217	Male	22	2	High school students	1	5	4	4	4	4	4	4	4	3	4	4	3	5	5	5	4	3	4	3	4	4	4
218	Male	21	2	High school students	1	4	4	3	5	5	5	4	4	3	3	5	5	4	4	4	4	4	4	3	3	3	5
219	Male	22	2	High school students	2	5	2	2	5	4	4	2	2	3	2	3	2	3	5	5	3	5	2	3	5	2	3
220	Male	25	3	Faculty completed	1	3	2	2	2	3	4	2	3	4	2	5	4	3	4	3	4	5	2	5	3	2	5
221	Male	22	2	High school students	1	4	4	4	4	5	4	4	4	5	4	4	5	5	4	4	5	4	4	4	5	4	4
222	Male	22	2	High school students	1	5	2	2	5	4	4	2	2	3	2	3	2	3	5	5	3	5	2	3	5	2	3
223	Male	21	2	High school students	2	4	4	3	5	5	5	4	3	3	3	5	5	4	4	4	4	4	4	3	3	3	5
224	Female	21	2	High school students	1	4	4	4	4	4	4	4	4	4	4	4	4	5	5	5	4	4	4	5	5	4	4
225	Female	21	2	High school students	2	5	3	3	3	5	5	3	2	2	3	3	3	5	5	4	3	3	3	2	5	3	3
226	Female	22	2	High school students	1	4	4	3	4	4	4	4	5	3	3	3	4	5	5	5	4	4	4	3	4	3	3
227	Female	22	2	High school students	2	5	5	4	5	5	5	5	5	4	4	5	4	5	5	4	5	5	5	4	4	4	5
228	Male	21	2	High school students	2	5	4	3	4	3	4	4	4	3	3	3	3	5	5	5	4	3	4	4	3	3	3
229	Male	22	2	High school students	2	4	2	2	4	4	5	2	3	3	2	3	4	3	4	3	3	2	2	3	3	2	3
230	Female	22	2	High school students	2	5	4	4	5	4	5	4	5	4	4	5	5	5	5	5	4	5	4	5	5	4	5
231	Male	22	2	High school students	2	5	4	4	4	4	4	4	4	3	4	4	3	5	5	5	4	3	4	3	4	4	4
232	Female	22	2	High school students	2	2	4	4	4	4	4	4	3	5	4	2	3	2	4	1	3	2	4	2	3	4	2
233	Female	21	2	High school students	2	5	4	4	5	5	5	4	4	3	4	4	4	5	5	4	4	4	4	4	4	4	4
234	Male	22	2	High school students	2	5	5	3	5	5	5	5	4	3	3	5	5	4	5	5	4	4	5	4	5	3	5
235	Female	21	2	High school students	2	5	4	5	5	4	5	4	3	3	5	4	4	5	5	4	5	3	4	4	5	5	4
236	Female	22	2	High school students	1	5	4	4	5	3	3	4	5	4	4	5	4	4	4	5	4	3	4	4	4	4	5
237	Female	22	2	High school students	1	5	4	4	4	3	4	4	4	4	4	4	3	4	4	5	4	4	4	3	3	4	4
238	Female	21	2	High school students	1	5	3	4	5	5	5	3	4	2	4	3	4	5	5	4	5	5	3	3	3	4	3
239	Female	29	3	Students	1	4	4	4	4	4	4	4	4	4	4	4	4	4	4	4	4	4	4	4	4	4	4
240	Female	29	3	Faculty completed	1	5	4	4	3	4	4	4	4	5	4	4	4	5	5	5	3	4	4	4	4	4	4
241	Female	23	2	Students	1	5	5	4	5	5	5	5	5	5	4	5	4	5	5	5	5	5	5	5	4	4	5
242	Male	17	1	High school students	2	4	4	3	4	2	5	4	4	3	3	4	3	5	3	3	3	3	4	3	3	3	4
243	Female	24	2	Faculty completed	1	5	5	5	5	5	5	5	5	5	5	5	5	5	5	5	5	5	5	5	4	5	5
244	Male	23	2	High school students	2	5	5	5	4	5	5	5	5	4	5	5	4	3	5	5	4	4	5	3	4	5	5
245	Female	22	2	High school students	2	5	3	5	5	5	5	3	4	4	5	3	4	5	5	5	5	5	3	5	5	5	3
246	Male	22	2	High school students	2	5	1	5	5	5	5	1	3	3	5	3	3	3	5	4	2	4	1	4	4	5	3
247	Male	23	2	High school students	2	5	4	4	4	4	5	4	4	4	4	4	4	5	5	5	3	4	4	5	4	4	4
248	Female	23	2	High school students	1	5	3	3	3	5	5	3	3	3	3	3	4	5	5	3	2	3	3	5	4	3	3
249	Male	23	2	High school students	2	4	3	5	5	5	5	3	4	3	5	2	5	3	4	4	3	3	3	4	4	5	2
250	Male	24	2	High school students	2	4	5	4	4	3	4	5	3	4	4	3	4	4	3	3	3	3	5	4	4	4	3
251	Male	22	2	High school students	2	5	3	3	5	4	5	3	4	3	3	4	3	3	5	3	4	3	3	4	3	3	4
252	Female	22	2	High school students	1	3	3	3	3	3	4	3	4	3	3	3	3	4	5	4	4	4	3	3	3	3	3
253	Male	21	2	High school students	2	5	3	3	3	4	4	3	4	2	3	2	2	3	5	2	4	3	3	1	3	3	2
254	Female	22	2	High school students	1	4	4	3	3	3	4	4	3	4	3	3	3	5	5	4	4	5	4	4	3	3	3
255	Male	22	2	High school students	1	5	4	4	4	4	4	4	4	4	4	4	3	5	5	4	4	2	4	4	3	4	4
256	Male	23	2	High school students	2	3	3	2	3	3	3	3	3	3	2	4	5	5	4	4	4	4	3	4	4	2	4
257	Male	22	2	High school students	1	4	3	3	2	3	4	3	3	5	3	2	3	4	4	5	3	4	3	3	4	3	2
258	Female	29	3	Faculty completed	1	5	5	5	5	1	5	5	5	5	5	5	5	5	5	5	5	5	5	5	5	5	5
259	Male	17	1	High school students	1	3	3	2	3	2	5	3	3	3	2	4	2	4	4	5	3	2	3	3	4	2	4
260	Female	29	3	Faculty completed	1	5	5	5	5	5	5	5	5	5	5	5	5	5	5	5	5	5	5	5	5	5	5
261	Female	29	3	Faculty completed	1	5	5	5	4	5	5	5	5	5	5	5	5	5	5	5	5	5	5	5	5	5	5
262	Male	27	3	Students	1	5	4	4	5	3	5	4	4	3	4	4	4	5	5	5	4	4	4	4	4	4	4
263	Male	26	3	Students	1	5	4	4	5	2	5	4	4	4	4	4	4	5	5	5	4	3	4	4	4	4	4
264	Male	26	3	Students	1	5	4	4	5	3	5	4	4	3	4	4	4	5	5	5	4	4	4	4	4	4	4
265	Male	27	3	Students	1	5	4	3	4	3	5	4	4	3	3	4	4	5	5	5	4	4	4	3	3	3	4
266	Male	15	1	Elementary school	1	4	3	2	4	3	5	3	4	3	2	4	3	4	5	3	3	2	3	3	3	2	4
267	Female	15	1	Elementary school	1	4	3	3	4	4	5	3	3	3	3	4	2	5	5	3	3	5	3	3	3	3	4
268	Female	19	1	High school students	1	5	3	3	5	5	5	3	4	3	3	4	3	5	5	3	4	5	3	3	3	3	4
269	Male	29	3	Faculty completed	1	5	4	4	5	5	4	4	4	3	4	4	4	5	5	5	4	4	4	4	4	4	4
270	Female	27	3	Faculty completed	1	4	4	2	4	2	4	4	4	2	2	4	4	5	5	5	5	5	4	4	4	2	4
271	Male	26	3	High school students	2	5	4	4	4	2	4	4	4	4	4	5	4	5	5	4	4	4	4	4	4	4	5
272	Female	25	3	Students	1	4	4	4	4	5	4	4	4	3	4	4	3	4	5	3	3	4	4	4	3	4	4
273	Male	25	3	Faculty completed	1	3	5	3	4	4	4	5	5	4	3	3	3	5	5	3	3	3	5	3	3	3	3
274	Male	28	3	College completed	1	5	5	5	5	5	5	5	5	5	5	5	5	5	5	5	5	5	5	5	5	5	5
275	Female	29	3	College completed	1	4	4	4	3	3	3	4	4	3	4	3	3	5	5	5	3	4	4	3	4	4	3
276	Male	27	3	Students	1	5	4	4	5	4	4	4	3	4	4	4	4	5	5	5	4	4	4	4	4	4	4
277	Male	26	3	Students	1	5	5	4	4	4	4	5	4	4	4	4	4	5	5	5	5	5	5	4	4	4	4
278	Male	27	3	High school students	1	5	5	3	5	1	5	5	5	3	3	1	5	3	3	2	4	5	5	2	1	3	1
279	Male	29	3	High school students	1	5	5	5	5	5	5	5	5	5	5	5	5	5	5	5	5	4	5	5	5	5	5
280	Female	29	3	High school students	2	3	3	3	3	3	3	3	3	3	3	3	3	3	3	3	3	3	3	3	3	3	3
281	Male	29	3	Elementary school	1	5	5	3	3	3	3	5	3	3	3	3	3	4	4	3	3	5	5	3	3	3	3
282	Female	28	3	College completed	1	5	5	4	3	5	5	5	3	5	4	5	5	3	5	5	5	5	5	4	3	4	5
283	Female	28	3	College completed	1	5	5	4	3	5	5	5	3	5	4	5	5	3	5	5	5	5	5	4	3	4	5
284	Male	29	3	College completed	1	3	3	4	4	3	3	3	3	3	4	3	3	5	4	4	3	3	3	4	4	4	3
285	Female	25	3	High school students	1	5	4	3	3	2	3	4	4	3	3	3	3	5	5	4	4	4	4	4	4	3	3
286	Female	25	3	Students	1	4	3	4	4	4	4	3	4	4	4	3	3	5	5	5	4	3	3	4	4	4	3
287	Female	25	3	High school students	1	4	3	4	4	4	4	3	4	3	4	3	3	3	4	4	4	4	3	3	3	4	3
288	Female	26	3	High school students	1	5	5	5	3	5	5	5	5	5	5	3	3	5	5	4	5	5	5	5	3	5	3
289	Female	26	3	High school students	1	5	5	5	3	5	5	5	5	5	5	3	3	5	5	4	5	5	5	5	3	5	3
290	Female	26	3	High school students	1	5	5	5	3	5	5	5	5	5	5	3	3	5	5	4	5	5	5	5	3	5	3
291	Female	27	3	Students	1	5	5	5	4	4	5	5	4	5	5	5	4	5	5	5	5	5	5	4	4	5	5
292	Male	29	3	High school students	1	3	5	4	5	4	3	5	5	5	4	5	3	3	3	5	5	5	5	5	4	4	5
293	Female	29	3	High school students	1	5	5	5	5	5	5	5	5	5	5	5	5	5	5	5	5	5	5	5	5	5	5
294	Female	25	3	High school students	1	5	5	4	4	4	4	5	5	4	4	4	4	5	5	5	5	5	5	4	5	4	4
295	Female	28	3	High school students	1	5	5	5	5	5	5	5	5	5	5	5	5	3	5	5	5	5	5	5	5	5	5
296	Female	29	3	Students	1	5	4	4	4	4	4	4	5	5	4	4	4	5	5	5	4	5	4	4	4	4	4
297	Female	26	3	High school students	1	5	5	5	5	5	5	5	5	5	5	5	5	5	5	5	5	5	5	5	5	5	5
298	Male	29	3	High school students	1	5	5	4	5	5	5	5	3	3	4	4	5	3	3	4	5	5	5	5	3	4	4
299	Female	29	3	Students	1	5	5	5	5	5	5	5	3	3	5	4	4	5	3	4	5	5	5	5	5	5	4
300	Male	25	3	Faculty completed	1	5	5	5	4	5	4	5	4	4	5	4	3	4	4	3	3	5	5	5	4	5	4
301	Female	29	3	College completed	1	5	4	4	4	3	4	4	5	3	4	3	3	5	5	5	5	4	4	3	4	4	3
302	Female	28	3	College completed	1	4	4	3	4	3	4	4	4	4	3	4	4	4	4	4	4	5	4	4	4	3	4
303	Female	25	3	Students	1	5	4	3	5	4	4	4	5	4	3	4	4	3	3	4	4	4	4	3	3	3	4
304	Male	26	3	Students	1	5	5	5	5	5	5	5	5	5	5	5	5	5	5	5	5	4	5	5	5	5	5
305	Female	26	3	College completed	1	3	3	4	4	4	4	3	5	5	4	3	3	3	4	5	5	5	3	5	5	4	3
306	Female	27	3	College completed	1	3	3	3	3	3	3	3	3	3	3	3	3	3	3	3	3	3	3	3	3	3	3
307	Male	26	3	Students	1	5	5	4	5	5	5	5	5	5	4	5	5	3	3	4	5	4	5	4	4	4	5
308	Female	26	3	High school students	1	3	4	4	4	5	5	4	5	3	4	4	3	3	4	5	4	3	4	3	4	4	4
309	Female	29	3	College completed	1	5	5	5	5	5	5	5	5	5	5	5	5	5	5	5	5	5	5	5	5	5	5
310	Female	29	3	College completed	1	5	5	5	5	5	5	5	5	5	5	5	5	5	5	5	5	5	5	5	5	5	5
311	Female	28	3	Students	1	5	5	5	5	5	5	5	5	5	5	5	5	5	5	5	5	5	5	5	5	5	5
312	Male	25	3	Faculty completed	1	5	5	5	5	5	5	5	5	5	5	5	5	4	4	5	5	5	5	5	5	5	5
313	Female	26	3	Students	1	4	3	4	4	5	5	3	5	3	4	5	4	4	4	5	5	5	3	5	5	4	5
314	Female	29	3	Students	1	4	4	4	5	4	4	4	4	4	4	4	4	5	5	5	5	5	4	4	4	4	4
315	Male	18	1	Elementary school	2	5	3	2	3	2	4	3	3	3	2	2	1	4	5	5	4	4	3	2	2	2	2
316	Male	17	1	Elementary school	1	4	4	4	4	4	4	4	3	3	4	3	3	4	5	4	4	5	4	4	3	4	3
317	Female	18	1	Elementary school	1	5	4	4	4	4	4	4	4	4	4	3	3	4	5	4	4	4	4	3	4	4	3
318	Male	15	1	Elementary school	1	4	4	4	4	4	4	4	3	3	4	3	3	4	5	4	4	5	4	4	4	4	3
319	Female	15	1	Elementary school	2	5	4	2	4	4	5	4	4	3	2	5	3	4	5	4	4	4	4	3	4	2	5
320	Male	15	1	Elementary school	1	4	4	4	4	4	5	4	3	3	4	3	3	4	5	4	4	5	4	4	4	4	3
321	Male	17	1	Elementary school	2	5	3	2	3	2	5	3	4	4	2	3	2	4	5	5	4	4	3	3	2	2	3
322	Female	18	1	Elementary school	2	5	4	2	4	4	5	4	4	3	2	5	3	4	5	4	4	4	4	3	4	2	5
323	Male	17	1	Elementary school	2	5	3	2	3	2	5	3	4	4	2	3	2	4	5	5	4	4	3	3	2	2	3
324	Female	17	1	Elementary school	1	5	4	2	4	4	5	4	4	3	2	5	3	4	5	4	4	4	4	3	4	2	5
325	Female	18	1	Elementary school	2	5	4	2	4	4	5	4	4	3	2	5	3	4	5	4	4	4	4	3	4	2	5
326	Male	16	1	Elementary school	1	4	4	3	4	4	5	4	3	3	3	3	2	4	5	5	4	4	4	4	3	3	3
327	Male	18	1	Elementary school	1	4	4	4	4	4	4	4	3	3	4	3	3	4	5	4	4	5	4	4	4	4	3
328	Male	18	1	Elementary school	2	5	3	2	3	2	4	3	3	3	2	2	1	4	5	5	4	4	3	2	2	2	2
329	Female	15	1	Elementary school	2	5	4	4	2	4	4	4	3	3	4	5	3	4	5	4	4	4	4	3	3	4	5
330	Male	17	1	Elementary school	1	4	4	4	4	4	4	4	3	3	4	3	3	4	5	4	4	5	4	4	4	4	3
331	Female	17	1	Elementary school	1	5	4	4	4	4	4	4	4	3	4	5	3	4	5	5	4	4	4	4	4	4	5
332	Male	18	1	Elementary school	2	5	3	2	3	2	4	3	3	3	2	2	1	4	5	5	4	4	3	2	2	2	2
333	Female	16	1	Elementary school	2	4	4	3	4	5	5	4	4	4	3	4	4	5	5	5	4	4	4	3	4	3	4
334	Male	16	1	Elementary school	1	4	4	4	4	4	4	4	3	3	4	3	3	4	5	4	4	5	4	4	4	4	3
335	Female	18	1	Elementary school	2	5	4	3	4	5	5	4	4	3	3	4	4	4	5	4	4	4	4	3	4	3	4
336	Male	18	1	Elementary school	1	4	4	4	4	4	4	4	3	3	4	3	3	4	5	4	4	5	4	4	4	4	3
337	Female	17	1	Elementary school	1	5	4	4	4	4	4	4	4	4	4	3	3	4	5	4	4	4	4	3	4	4	3
338	Female	16	1	Elementary school	2	5	4	2	4	4	5	4	4	3	2	5	3	4	5	4	4	4	4	3	4	2	5
339	Male	15	1	Elementary school	2	4	4	4	4	4	4	4	3	3	4	3	3	4	5	4	4	5	4	4	4	4	3
340	Female	16	1	Elementary school	2	4	4	3	5	5	5	4	5	4	3	4	4	5	4	5	5	4	4	2	5	3	4
341	Male	16	1	Elementary school	1	4	4	4	4	4	3	4	3	4	4	3	3	4	5	4	4	5	4	4	4	4	3
342	Male	17	1	Elementary school	1	4	4	4	4	4	4	4	3	3	4	3	3	4	5	4	4	5	4	4	4	4	3
343	Male	15	1	Elementary school	2	5	3	2	3	2	4	3	3	3	2	2	1	4	5	5	4	4	3	2	2	2	2
344	Female	17	1	Elementary school	1	5	4	4	4	4	4	4	4	4	4	3	3	4	5	4	4	4	4	3	4	4	3
345	Male	18	1	Elementary school	2	5	3	2	3	2	5	3	4	4	2	3	2	4	5	5	4	4	3	3	2	2	3
346	Male	15	1	Elementary school	2	5	3	2	3	2	4	3	3	3	2	2	1	4	5	5	4	4	3	2	2	2	2
347	Female	18	1	Elementary school	2	4	4	4	4	5	5	4	4	4	4	4	4	5	5	5	5	4	4	3	4	4	4
348	Female	15	1	Elementary school	2	4	4	3	4	3	5	4	4	3	3	4	4	4	5	5	4	4	4	3	4	3	4
349	Female	17	1	Elementary school	1	5	4	4	4	4	4	4	4	4	4	3	3	4	5	4	4	4	4	3	4	4	3
350	Female	18	1	Elementary school	1	5	4	4	4	4	4	4	4	3	4	5	4	4	5	5	4	4	4	4	4	4	5
351	Female	18	1	Elementary school	2	5	4	2	4	4	5	4	4	3	2	5	3	4	5	4	4	4	4	3	4	2	5
352	Male	18	1	Elementary school	1	4	4	4	4	4	4	4	3	3	4	3	3	4	5	4	4	5	4	4	4	4	3
353	Male	15	1	Elementary school	2	5	3	2	3	2	5	3	4	4	2	3	2	4	5	5	4	4	3	3	2	2	3
354	Female	16	1	Elementary school	2	4	4	3	4	5	5	4	4	3	3	4	4	4	5	5	4	4	4	3	4	3	4
355	Male	15	1	Elementary school	2	5	3	2	3	2	4	3	3	3	2	2	1	4	5	5	4	4	3	2	2	2	2
356	Female	18	1	Elementary school	2	4	4	3	4	3	5	4	4	3	3	4	4	4	5	4	4	4	4	3	4	3	4
357	Male	16	1	Elementary school	1	4	4	4	4	4	4	4	3	3	4	3	3	4	5	4	4	5	4	4	4	4	3
358	Male	17	1	Elementary school	2	5	3	2	3	2	4	3	3	3	2	2	1	4	5	5	4	4	3	2	2	2	2
359	Male	18	1	Elementary school	1	4	4	4	4	4	4	4	3	3	4	3	3	4	5	4	4	5	4	4	4	4	3
360	Male	18	1	Elementary school	1	4	4	4	4	4	4	4	3	3	4	3	3	4	5	4	4	5	4	4	4	4	3
361	Male	15	1	Elementary school	2	5	3	2	3	2	4	3	3	3	2	2	1	4	5	5	4	4	3	2	2	2	2
362	Female	16	1	Elementary school	2	5	4	2	4	4	5	4	4	3	2	5	3	4	5	4	4	4	4	3	4	2	5
363	Male	16	1	Elementary school	1	4	4	4	4	4	4	4	3	3	4	3	3	4	5	4	4	5	4	4	4	4	3
364	Male	17	1	Elementary school	2	5	3	2	3	2	4	3	3	3	2	2	1	4	5	5	4	4	3	2	2	2	2
365	Female	15	1	Elementary school	2	5	4	2	4	4	5	4	4	3	2	5	3	4	5	4	4	4	4	3	4	2	5
366	Male	16	1	Elementary school	1	4	4	4	4	4	4	4	3	3	4	3	3	4	5	4	4	5	4	4	4	4	3
367	Male	17	1	Elementary school	1	4	4	4	4	4	4	4	3	3	4	3	3	4	5	4	4	5	4	4	4	4	3
368	Male	16	1	Elementary school	2	5	3	2	3	2	5	3	4	4	2	3	2	4	5	5	4	4	3	3	2	2	3
369	Female	16	1	Elementary school	1	5	4	4	4	4	5	4	5	3	4	5	4	4	5	5	4	4	4	4	4	4	5
370	Female	17	1	Elementary school	2	5	4	2	4	4	5	4	4	3	2	5	3	4	5	4	4	4	4	3	4	2	5
371	Female	17	1	Elementary school	2	4	5	3	5	5	4	5	5	4	3	3	5	5	4	5	5	5	5	2	5	3	3
372	Female	15	1	Elementary school	2	4	4	3	5	5	5	4	5	4	3	4	4	5	4	5	5	4	4	2	5	3	4
373	Female	17	1	Elementary school	2	4	4	3	4	5	5	4	4	3	3	4	4	4	5	5	4	4	4	3	4	3	4
374	Female	15	1	Elementary school	2	4	4	3	4	5	5	4	4	4	3	4	4	5	5	5	5	4	4	3	4	3	4
375	Male	15	1	Elementary school	2	5	3	2	3	2	5	3	4	4	2	3	2	4	5	5	4	4	3	3	2	2	3
376	Female	15	1	Elementary school	1	5	4	4	4	4	4	4	4	3	4	5	4	4	5	5	4	4	4	4	4	4	5
377	Male	18	1	Elementary school	2	5	3	2	3	2	5	3	4	4	2	3	2	4	5	5	4	4	3	3	2	2	3
378	Male	17	1	Elementary school	2	5	3	2	3	2	4	3	3	3	2	2	1	4	5	5	4	4	3	2	2	2	2
379	Male	15	1	Elementary school	2	5	3	2	3	2	5	3	4	4	2	3	2	4	5	5	4	4	3	3	2	2	3
380	Female	17	1	Elementary school	1	5	4	4	4	4	4	4	4	4	4	3	3	4	5	4	4	4	4	3	4	4	3
381	Female	17	1	Elementary school	1	5	4	4	4	4	5	4	5	3	4	5	4	4	5	5	4	4	4	4	4	4	5
382	Male	15	1	Elementary school	2	5	3	2	3	2	5	3	4	4	2	3	2	4	5	5	4	4	3	3	2	2	3
383	Male	15	1	Elementary school	1	4	4	4	4	4	4	4	3	3	4	3	3	4	5	4	4	5	4	4	4	4	3
384	Male	17	1	Elementary school	2	5	3	2	3	2	4	3	3	3	2	2	1	4	5	5	4	4	3	2	2	2	2
385	Male	16	1	Elementary school	2	5	3	2	3	2	5	3	4	4	2	3	2	4	5	5	4	4	3	3	2	2	3
386	Male	17	1	Elementary school	1	4	4	4	4	4	4	4	3	3	4	3	3	4	5	4	4	4	4	4	4	4	3
			Legend: 1-from15 to 19 years, 2-from 20 to 24 years, 3-from 25 to 30 years		Legend: 1-Urban, 2-Rural
