# Supplementary material for: Youth and forecasting of sustainable development pillars: An adaptive neuro-fuzzy inference system approach
Source: PLoS One. 2019 Jun 25;14(6):e0218855. doi: 10.1371/journal.pone.0218855 (PMC6592548; doi:10.1371/journal.pone.0218855)
Supplement: S2 File — (XLS) [file pone.0218855.s002.xls]

## Sheet: Input data for ANFIS model 
					ENVIRONMENTAL SD PILLAR							ECONOMIC SD PILLAR							SOCIAL SD PILLAR
NO	Gender	Age categories	Level of education	Types of settlements	6.Ensure access to water and sanitation for all	7.Ensure access to affordable, reliable, sustainable and modern energy for all	12.Ensure sustainable consumption and production patterns	13.Take urgent action to combat climate change and its impacts	14.Conserve and sustainably use the oceans, seas and marine resources	15.Sustainably manage forests, combat desertification, halt and reverse land degradation, halt biodiversity loss BIODIVERZITETA	Arithmetic mean (tn) per participant	7.Ensure access to affordable, reliable, sustainable and modern energy for all	8.Promote inclusive and sustainable economic growth, employment and decent work for all	9.Build resilient infrastructure, promote sustainable industrialization and foster innovation	12.Ensure sustainable consumption and production patterns	16.Promote just, peaceful and inclusive societies	17.Revitalize the global partnership for sustainable development	Arithmetic mean (tn)	1.End poverty in all its forms everywhere	2.End hunger, achieve food security and improved nutrition and promote sustainable agriculture	3.Ensure healthy lives and promote well-being for all ages	4.Ensure inclusive and quality education for all and promote lifelong learning	5.Achieve gender equality and empower all women and girls	7.Ensure access to affordable, reliable, sustainable and modern energy for all	10.Reduce inequality within and among countries	11.Make cities inclusive, safe, resilient and sustainable	12.Ensure sustainable consumption and production patterns	16.Promote just, peaceful and inclusive societies	Arithmetic mean (tn)
1	1	2	2	1	4	4	3	4	3	3	3.5	4	5	3	3	3	3	3.5	4	5	5	5	4	4	4	3	3	3	4
2	1	2	2	1	3	3	4	5	5	4	4	3	3	3	4	4	4	3.5	5	5	4	4	5	3	4	4	4	4	4.2
3	1	2	2	1	3	3	4	5	5	4	4	3	3	3	4	4	4	3.5	5	5	4	4	5	3	4	4	4	4	4.2
4	-1	2	4	1	4	4	3	4	2	4	3.5	4	4	4	3	2	4	3.5	5	5	4	5	5	4	3	3	3	2	3.9
5	-1	3	4	1	4	4	5	4	4	5	4.33333	4	4	5	5	4	4	4.33333	4	5	4	4	3	4	4	4	5	4	4.1
6	1	2	2	1	5	5	4	4	3	4	4.16667	5	4	4	4	4	3	4	5	5	5	5	5	5	4	4	4	4	4.6
7	1	2	4	1	5	5	3	5	5	5	4.66667	5	4	3	3	4	5	4	3	3	4	5	2	5	2	3	3	4	3.4
8	1	3	4	1	4	4	4	4	5	4	4.16667	4	4	3	4	4	3	3.66667	4	5	3	3	4	4	4	3	4	4	3.8
9	-1	3	5	1	3	5	3	4	4	4	3.83333	5	5	4	3	3	3	3.83333	5	5	3	3	3	5	3	3	3	3	3.6
10	-1	3	4	1	3	3	3	3	1	3	2.66667	3	5	4	3	2	3	3.33333	5	5	5	5	5	3	4	5	3	2	4.2
11	1	3	4	1	5	4	3	5	3	4	4	4	5	3	3	4	4	3.83333	5	5	4	4	5	4	3	4	3	4	4.1
12	1	3	4	1	5	5	3	3	3	3	3.66667	5	4	4	3	4	3	3.83333	5	5	4	4	5	5	5	4	3	4	4.4
13	1	3	4	1	4	4	4	4	4	4	4	4	5	5	4	4	4	4.33333	5	5	5	5	5	4	4	4	4	4	4.5
14	1	2	4	1	4	5	5	4	4	5	4.5	5	5	4	5	4	4	4.5	5	5	5	5	5	5	4	4	5	4	4.7
15	-1	2	2	1	5	5	5	5	5	1	4.33333	5	5	5	5	5	1	4.33333	5	5	5	3	1	5	1	5	5	5	4
16	-1	2	2	1	4	4	4	3	2	3	3.33333	4	5	4	4	3	4	4	4	5	5	4	4	4	4	4	4	3	4.1
17	1	2	2	1	4	3	4	5	2	2	3.33333	3	4	3	4	3	4	3.5	3	5	5	4	5	3	3	2	4	3	3.7
18	1	2	2	1	3	4	3	4	2	2	3	4	5	3	3	3	4	3.66667	5	5	5	4	5	4	4	3	3	3	4.1
19	1	3	2	1	5	5	5	5	5	5	5	5	5	5	5	5	5	5	5	5	5	5	5	5	5	5	5	5	5
20	1	2	2	2	5	5	5	5	5	5	5	5	5	5	5	4	4	4.66667	5	5	5	5	5	5	5	5	5	4	4.9
21	1	2	4	1	5	3	4	3	3	3	3.5	3	4	3	4	3	3	3.33333	4	5	5	4	5	3	4	4	4	3	4.1
22	1	2	2	1	5	5	3	5	4	5	4.5	5	3	3	3	3	3	3.33333	4	5	3	3	3	5	3	3	3	3	3.5
23	1	2	2	1	5	5	3	5	4	5	4.5	5	3	3	3	3	3	3.33333	4	5	3	3	3	5	3	3	3	3	3.5
24	1	2	2	1	5	5	5	5	5	5	5	5	5	5	5	5	5	5	5	5	5	5	5	5	5	5	5	5	5
25	1	3	5	2	3	4	4	4	4	4	3.83333	4	4	2	4	4	4	3.66667	4	5	4	4	5	4	4	2	4	4	4
26	1	2	4	1	5	4	4	3	3	3	3.66667	4	5	4	4	3	4	4	4	5	4	3	4	4	4	4	4	3	3.9
27	1	2	4	1	5	4	4	5	5	5	4.66667	4	4	4	4	4	3	3.83333	5	5	5	5	5	4	4	5	4	4	4.6
28	-1	2	2	1	5	5	5	5	5	5	5	5	5	5	5	4	5	4.83333	4	5	4	5	5	5	3	5	5	4	4.5
29	1	2	4	1	4	4	4	4	4	4	4	4	5	4	4	4	3	4	5	5	4	4	5	4	4	4	4	4	4.3
30	1	3	4	1	5	5	3	5	4	3	4.16667	5	3	3	3	2	2	3	5	5	4	3	5	5	2	3	3	2	3.7
31	-1	3	2	1	5	5	4	3	3	5	4.16667	5	5	4	4	3	4	4.16667	4	5	4	3	4	5	3	4	4	3	3.9
32	1	3	4	1	5	5	4	4	4	4	4.33333	5	4	4	4	4	4	4.16667	5	5	5	4	4	5	4	4	4	4	4.4
33	1	2	2	1	3	3	3	3	3	3	3	3	3	3	3	3	3	3	3	3	3	3	3	3	3	3	3	3	3
34	1	3	2	1	5	5	4	4	4	4	4.33333	5	5	4	4	4	4	4.33333	4	5	5	5	4	5	4	4	4	4	4.4
35	-1	3	2	1	5	5	5	5	5	5	5	5	5	5	5	5	5	5	5	5	5	5	4	5	5	5	5	5	4.9
36	1	3	4	1	3	2	3	3	3	3	2.83333	2	2	3	3	3	3	2.66667	4	4	4	4	4	2	3	3	3	3	3.4
37	1	3	3	1	4	3	5	3	3	4	3.66667	3	3	4	5	3	1	3.16667	5	1	5	3	4	3	2	3	5	3	3.4
38	1	1	2	1	4	4	4	5	5	5	4.5	4	3	3	4	5	4	3.83333	5	5	3	4	4	4	4	2	4	5	4
39	1	3	3	1	4	4	4	4	4	4	4	4	5	4	4	4	4	4.16667	5	5	5	4	5	4	4	4	4	4	4.4
40	1	3	2	1	5	4	4	5	4	4	4.33333	4	4	4	4	5	5	4.33333	4	4	4	4	5	4	4	5	4	5	4.3
41	1	2	2	1	5	4	5	5	5	5	4.83333	4	5	5	5	4	4	4.5	4	5	5	5	5	4	5	5	5	4	4.7
42	-1	2	2	1	5	5	5	5	5	5	5	5	5	5	5	5	5	5	5	5	5	5	5	5	5	5	5	5	5
43	1	2	2	1	5	5	4	3	3	5	4.16667	5	3	5	4	5	3	4.16667	3	4	4	5	5	5	5	3	4	5	4.3
44	-1	3	4	1	5	4	4	4	5	5	4.5	4	5	3	4	5	5	4.33333	4	5	4	5	3	4	4	3	4	5	4.1
45	1	2	2	1	5	5	4	3	3	5	4.16667	5	3	5	4	5	3	4.16667	3	4	4	5	5	5	5	3	4	5	4.3
46	1	3	3	1	4	4	5	3	3	4	3.83333	4	4	4	5	5	3	4.16667	4	5	5	3	5	4	4	4	5	5	4.4
47	1	3	4	1	5	5	5	5	5	5	5	5	5	5	5	5	5	5	5	5	5	5	5	5	5	5	5	5	5
48	-1	3	2	1	5	5	5	5	5	5	5	5	5	5	5	5	5	5	5	5	5	5	5	5	5	5	5	5	5
49	1	3	4	1	4	4	5	5	5	5	4.66667	4	5	5	5	5	5	4.83333	5	5	5	5	5	4	5	5	5	5	4.9
50	-1	2	2	1	5	5	5	5	5	5	5	5	5	5	5	5	5	5	5	5	5	4	5	5	5	5	5	5	4.9
51	1	3	4	1	5	3	5	4	4	3	4	3	4	3	5	3	3	3.5	5	5	5	4	4	3	5	4	5	3	4.3
52	-1	3	4	1	5	3	3	3	1	3	3	3	3	4	3	5	3	3.5	4	4	3	5	1	3	5	2	3	5	3.5
53	-1	3	4	1	5	5	3	5	5	5	4.66667	5	4	4	3	4	4	4	4	5	5	5	4	5	3	3	3	4	4.1
54	-1	3	5	1	5	5	5	4	5	4	4.66667	5	4	4	5	4	3	4.16667	4	4	3	3	5	5	5	4	5	4	4.2
55	-1	2	2	1	5	5	2	5	5	5	4.5	5	2	2	2	2	5	3	4	5	4	5	1	5	2	2	2	2	3.2
56	1	3	4	1	5	5	2	5	5	5	4.5	5	3	3	2	5	5	3.83333	5	5	4	5	1	5	3	3	2	5	3.8
57	1	3	2	1	5	5	5	5	5	5	5	5	5	5	5	5	5	5	5	5	5	5	5	5	5	5	5	5	5
58	-1	2	2	1	5	5	4	4	5	5	4.66667	5	4	3	4	3	1	3.33333	4	4	4	3	5	5	2	4	4	3	3.8
59	1	2	2	1	5	5	4	5	5	5	4.83333	5	5	4	4	5	5	4.66667	4	5	5	5	5	5	5	4	4	5	4.7
60	-1	1	1	1	5	5	5	5	5	5	5	5	5	5	5	4	5	4.83333	5	5	5	5	5	5	5	5	5	4	4.9
61	1	2	2	1	5	4	4	5	4	4	4.33333	4	4	4	4	3	3	3.66667	3	5	4	3	5	4	4	3	4	3	3.8
62	-1	2	2	1	5	5	4	3	3	5	4.16667	5	4	5	4	3	4	4.16667	4	4	5	3	3	5	4	5	4	3	4
63	1	1	2	1	5	5	4	5	4	5	4.66667	5	4	4	4	4	4	4.16667	4	5	5	5	5	5	5	5	4	4	4.7
64	1	3	2	1	5	5	5	4	5	5	4.83333	5	5	4	5	5	5	4.83333	5	5	5	5	5	5	4	5	5	5	4.9
65	1	2	2	1	5	4	3	5	5	5	4.5	4	5	3	3	2	2	3.16667	3	5	5	3	4	4	4	4	3	2	3.7
66	-1	3	2	1	3	3	3	3	3	3	3	3	3	3	3	3	3	3	3	3	4	3	3	3	3	3	3	3	3.1
67	1	2	2	1	5	3	4	3	4	4	3.83333	3	5	4	4	3	4	3.83333	5	5	5	5	4	3	3	5	4	3	4.2
68	1	3	2	1	5	5	5	4	4	5	4.66667	5	5	5	5	5	4	4.83333	5	5	5	5	5	5	5	4	5	5	4.9
69	-1	2	2	1	3	4	4	5	5	5	4.33333	4	5	5	4	2	4	4	2	4	4	3	1	4	4	5	4	2	3.3
70	1	2	2	1	5	4	4	5	5	5	4.66667	4	5	3	4	5	4	4.16667	5	5	5	5	5	4	5	5	4	5	4.8
71	-1	3	5	1	3	4	5	5	5	5	4.5	4	5	5	5	3	4	4.33333	4	4	2	4	3	4	3	3	5	3	3.5
72	1	2	2	1	5	5	3	4	3	5	4.16667	5	4	3	3	5	4	4	2	4	5	5	4	5	4	3	3	5	4
73	1	2	2	1	5	5	5	4	4	4	4.5	5	4	4	5	2	3	3.83333	5	5	3	5	3	5	5	4	5	2	4.2
74	1	2	2	1	5	5	5	5	5	5	5	5	4	4	5	3	3	4	2	3	3	3	3	5	3	4	5	3	3.4
75	1	3	2	1	5	5	5	5	5	5	5	5	5	5	5	5	5	5	5	4	5	5	5	5	5	5	5	5	4.9
76	-1	2	4	1	5	1	5	5	5	5	4.33333	1	5	5	5	5	5	4.33333	5	5	5	5	5	1	5	5	5	5	4.6
77	1	2	2	1	4	4	3	3	3	3	3.33333	4	4	3	3	3	3	3.33333	4	4	5	3	3	4	3	3	3	3	3.5
78	1	3	4	1	5	5	5	5	5	4	4.83333	5	5	3	5	4	4	4.33333	4	4	4	3	5	5	4	5	5	4	4.3
79	1	2	2	2	4	4	5	4	3	5	4.16667	4	5	5	5	5	3	4.5	4	5	5	5	5	4	3	4	5	5	4.5
80	1	2	2	1	5	5	5	4	4	5	4.66667	5	3	4	5	5	3	4.16667	3	4	3	3	3	5	3	4	5	5	3.8
81	1	2	2	1	4	5	3	4	4	5	4.16667	5	4	3	3	5	3	3.83333	3	3	5	5	5	5	4	4	3	5	4.2
82	1	2	4	1	5	4	4	5	5	5	4.66667	4	5	4	4	3	4	4	5	5	5	5	4	4	3	4	4	3	4.2
83	1	2	2	1	5	5	5	5	5	5	5	5	5	5	5	5	5	5	5	5	5	5	5	5	5	5	5	5	5
84	-1	2	2	2	5	4	4	2	1	5	3.5	4	1	4	4	4	5	3.66667	5	5	5	4	3	4	3	4	4	4	4.1
85	1	2	4	1	4	5	3	5	3	5	4.16667	5	5	5	3	5	5	4.66667	5	5	5	5	5	5	4	4	3	5	4.6
86	-1	2	2	1	4	4	4	4	4	4	4	4	4	4	4	4	4	4	4	4	4	5	4	4	4	4	4	4	4.1
87	1	1	2	1	5	4	4	4	3	4	4	4	4	4	4	4	4	4	4	5	5	4	5	4	4	4	4	4	4.3
88	1	2	4	1	5	5	5	5	5	4	4.83333	5	5	4	5	3	3	4.16667	3	5	4	5	5	5	4	4	5	3	4.3
89	1	1	2	1	5	5	5	5	5	5	5	5	5	5	5	5	5	5	5	5	5	5	5	5	5	5	5	5	5
90	-1	3	2	1	5	5	4	4	4	5	4.5	5	5	4	4	3	3	4	3	4	4	5	5	5	3	5	4	3	4.1
91	-1	3	2	1	5	5	5	5	4	5	4.83333	5	3	5	5	5	5	4.66667	3	5	5	5	4	5	5	5	5	5	4.7
92	-1	3	2	1	5	4	4	5	5	5	4.66667	4	4	5	4	3	3	3.83333	3	4	3	3	5	4	3	4	4	3	3.6
93	1	3	4	2	5	4	4	4	4	4	4.16667	4	5	3	4	3	4	3.83333	5	5	5	4	4	4	3	4	4	3	4.1
94	1	3	4	1	5	4	4	4	4	4	4.16667	4	5	4	4	4	4	4.16667	4	4	4	4	5	4	4	4	4	4	4.1
95	-1	2	2	1	5	3	2	5	4	4	3.83333	3	4	4	2	2	3	3	4	5	4	4	4	3	4	3	2	2	3.5
96	-1	2	2	1	1	1	4	1	4	2	2.16667	1	2	3	4	3	4	2.83333	4	4	2	4	3	1	5	4	4	3	3.4
97	1	3	4	1	5	5	4	4	4	4	4.33333	5	4	4	4	4	4	4.16667	3	4	4	5	4	5	4	4	4	4	4.1
98	1	2	2	1	5	4	5	5	5	5	4.83333	4	5	4	5	4	4	4.33333	4	4	5	5	5	4	5	4	5	4	4.5
99	-1	3	4	2	5	5	5	1	5	5	4.33333	5	5	5	5	3	2	4.16667	5	5	5	5	4	5	3	4	5	3	4.4
100	1	2	2	1	5	5	5	5	5	5	5	5	5	5	5	5	5	5	5	5	5	5	5	5	5	5	5	5	5
101	1	2	2	1	5	5	5	4	3	5	4.5	5	5	4	5	4	3	4.33333	4	4	5	4	4	5	4	2	5	4	4.1
102	-1	3	2	1	5	4	5	4	5	5	4.66667	4	5	5	5	4	4	4.5	4	5	4	3	4	4	4	4	5	4	4.1
103	-1	2	2	2	5	5	4	5	5	5	4.83333	5	5	5	4	4	4	4.5	5	5	5	5	4	5	4	4	4	4	4.5
104	1	2	2	1	5	5	5	5	5	5	5	5	5	5	5	5	5	5	5	5	5	5	5	5	5	5	5	5	5
105	1	2	2	1	4	3	4	4	4	5	4	3	3	3	4	4	4	3.5	3	5	5	4	4	3	3	3	4	4	3.8
106	1	1	2	1	5	5	5	5	5	5	5	5	5	4	5	5	5	4.83333	5	5	4	4	4	5	5	5	5	5	4.7
107	1	2	2	1	5	5	5	2	5	5	4.5	5	5	5	5	4	5	4.83333	4	5	5	5	3	5	4	5	5	4	4.5
108	1	2	2	1	4	4	3	3	3	3	3.33333	4	4	3	3	3	3	3.33333	4	3	4	3	5	4	4	4	3	3	3.7
109	-1	2	3	1	5	5	5	3	3	5	4.33333	5	5	4	5	5	3	4.5	5	5	5	5	3	5	3	3	5	5	4.4
110	1	2	2	1	5	4	3	4	4	5	4.16667	4	4	5	3	3	4	3.83333	4	4	5	5	5	4	3	3	3	3	3.9
111	1	3	2	1	4	5	5	5	5	5	4.83333	5	5	5	5	3	5	4.66667	5	5	5	5	5	5	4	3	5	3	4.5
112	1	1	2	1	5	5	5	5	5	5	5	5	3	4	5	3	5	4.16667	3	5	5	5	2	5	4	5	5	3	4.2
113	1	2	2	1	5	4	3	5	5	5	4.5	4	3	2	3	3	4	3.16667	3	5	4	3	5	4	3	3	3	3	3.6
114	1	1	2	1	5	4	5	3	4	5	4.33333	4	4	4	5	4	4	4.16667	3	5	5	5	5	4	4	5	5	4	4.5
115	1	1	2	1	5	5	4	3	3	4	4	5	4	4	4	3	4	4	5	5	4	4	3	5	4	4	4	3	4.1
116	-1	2	2	1	5	3	5	5	5	5	4.66667	3	4	5	5	3	5	4.16667	3	5	4	4	3	3	3	4	5	3	3.7
117	1	1	2	1	5	4	3	5	3	5	4.16667	4	4	5	3	4	3	3.83333	3	5	5	5	5	4	3	4	3	4	4.1
118	1	2	2	1	5	5	5	5	5	5	5	5	5	5	5	4	4	4.66667	4	3	2	5	5	5	5	5	5	4	4.3
119	1	3	5	1	5	5	5	5	5	5	5	5	5	5	5	3	3	4.33333	3	5	5	5	5	5	5	3	5	3	4.4
120	1	2	2	1	5	4	5	4	4	4	4.33333	4	5	4	5	5	4	4.5	5	5	5	5	5	4	4	4	5	5	4.7
121	1	2	2	1	3	4	3	4	4	4	3.66667	4	4	3	3	4	3	3.5	4	5	5	4	4	4	3	3	3	4	3.9
122	-1	3	4	1	5	5	5	5	5	5	5	5	5	5	5	5	5	5	5	5	5	5	5	5	5	5	5	5	5
123	-1	2	2	1	5	5	5	5	5	5	5	5	5	5	5	5	5	5	5	5	5	5	5	5	5	5	5	5	5
124	-1	2	2	1	5	5	4	4	2	5	4.16667	5	5	5	4	2	3	4	5	5	5	5	4	5	5	4	4	2	4.4
125	1	2	2	1	4	3	5	5	5	5	4.5	3	5	5	5	5	5	4.66667	5	5	5	5	5	3	4	5	5	5	4.7
126	1	3	3	1	3	4	4	5	2	3	3.5	4	5	4	4	3	4	4	4	5	3	3	5	4	3	3	4	3	3.7
127	1	2	2	1	5	5	4	4	5	5	4.66667	5	5	4	4	3	4	4.16667	5	5	5	5	5	5	4	5	4	3	4.6
128	1	3	5	1	5	4	5	5	3	4	4.33333	4	3	4	5	5	3	4	4	5	4	3	3	4	3	3	5	5	3.9
129	-1	2	4	1	1	5	1	1	1	1	1.66667	5	5	5	1	5	5	4.33333	5	5	5	5	4	5	5	5	1	5	4.5
130	1	2	2	1	5	5	5	5	5	5	5	5	5	5	5	5	5	5	4	5	3	5	4	5	4	5	5	5	4.5
131	1	1	2	1	3	3	3	3	3	3	3	3	3	3	3	3	3	3	3	3	3	3	3	3	3	3	3	3	3
132	1	2	2	1	3	4	4	4	5	5	4.16667	4	5	3	4	4	3	3.83333	3	4	5	4	3	4	3	4	4	4	3.8
133	-1	1	2	1	4	4	4	4	4	3	3.83333	4	4	4	4	2	4	3.66667	5	5	5	4	4	4	3	4	4	2	4
134	1	3	4	1	4	4	4	4	4	3	3.83333	4	4	4	4	2	4	3.66667	5	5	5	4	4	4	3	4	4	2	4
135	1	3	4	1	4	4	4	4	4	3	3.83333	4	4	4	4	2	4	3.66667	5	5	5	4	4	4	3	4	4	2	4
136	1	3	4	1	4	4	4	4	4	3	3.83333	4	4	4	4	2	4	3.66667	5	5	5	4	4	4	3	4	4	2	4
137	1	3	4	1	4	4	4	5	4	4	4.16667	4	4	4	4	4	4	4	5	5	5	5	5	4	4	4	4	4	4.5
138	-1	3	4	1	4	4	4	4	4	4	4	4	3	3	4	2	2	3	3	4	4	4	3	4	4	3	4	2	3.5
139	1	2	2	1	5	5	3	3	3	4	3.83333	5	5	4	3	5	4	4.33333	5	5	5	5	5	5	4	4	3	5	4.6
140	1	2	2	1	3	4	3	4	5	5	4	4	5	5	3	4	3	4	4	4	5	3	3	4	4	3	3	4	3.7
141	1	2	2	1	5	5	3	3	3	4	3.83333	5	5	4	3	5	4	4.33333	5	5	5	5	5	5	4	4	3	5	4.6
142	-1	2	2	1	5	5	4	5	4	5	4.66667	5	4	5	4	3	4	4.16667	5	5	5	4	5	5	4	4	4	3	4.4
143	1	2	2	1	5	4	4	4	4	4	4.16667	4	4	4	4	4	4	4	5	4	4	5	5	4	5	5	4	4	4.5
144	-1	2	2	1	5	4	5	5	5	4	4.66667	4	4	4	5	4	5	4.33333	4	3	5	4	3	4	4	5	5	4	4.1
145	-1	2	4	1	5	4	3	4	4	5	4.16667	4	5	4	3	3	4	3.83333	4	5	5	3	4	4	3	4	3	3	3.8
146	1	3	4	1	5	5	4	4	3	3	4	5	4	3	4	3	4	3.83333	5	5	5	5	5	5	3	4	4	3	4.4
147	1	3	4	1	5	5	5	4	5	5	4.83333	5	5	4	5	5	5	4.83333	5	5	5	4	4	5	5	5	5	5	4.8
148	-1	3	4	1	5	4	4	3	4	4	4	4	5	4	4	3	3	3.83333	3	5	5	5	4	4	4	3	4	3	4
149	-1	3	4	1	5	5	4	5	5	5	4.83333	5	5	4	4	4	4	4.33333	5	5	5	5	5	5	5	4	4	4	4.7
150	1	3	4	1	5	5	3	4	4	5	4.33333	5	3	5	3	4	3	3.83333	5	5	4	5	3	5	5	5	3	4	4.4
151	1	3	4	1	5	5	3	3	4	4	4	5	3	4	3	4	4	3.83333	5	5	3	3	4	5	5	4	3	4	4.1
152	1	3	4	1	5	4	3	5	5	5	4.5	4	4	3	3	5	4	3.83333	5	5	3	3	5	4	4	5	3	5	4.2
153	1	3	4	1	5	5	4	5	5	5	4.83333	5	4	4	4	4	4	4.16667	5	5	5	4	5	5	5	4	4	4	4.6
154	1	3	4	1	5	4	4	3	3	3	3.66667	4	4	3	4	3	3	3.5	4	5	5	3	3	4	3	4	4	3	3.8
155	1	3	4	1	5	4	4	4	4	4	4.16667	4	5	3	4	4	4	4	5	5	5	4	4	4	3	4	4	4	4.2
156	-1	2	4	1	4	5	4	4	5	3	4.16667	5	4	5	4	4	4	4.33333	4	3	4	4	3	5	4	5	4	4	4
157	1	2	4	1	4	5	4	4	4	4	4.16667	5	4	4	4	4	4	4.16667	5	5	5	5	4	5	3	4	4	4	4.4
158	-1	2	2	1	4	4	4	3	4	3	3.66667	4	3	4	4	4	4	3.83333	3	4	4	4	3	4	4	5	4	4	3.9
159	1	2	2	1	5	5	4	5	5	5	4.83333	5	5	5	4	5	5	4.83333	4	5	5	5	5	5	5	5	4	5	4.8
160	-1	2	2	1	5	3	3	5	4	5	4.16667	3	5	4	3	5	4	4	5	5	4	4	5	3	5	4	3	5	4.3
161	1	2	2	1	5	5	4	3	3	5	4.16667	5	5	3	4	4	3	4	3	4	5	4	4	5	4	4	4	4	4.1
162	1	2	2	1	5	5	3	4	4	3	4	5	5	4	3	5	3	4.16667	5	5	4	4	5	5	4	2	3	5	4.2
163	1	2	2	1	5	3	5	5	5	3	4.33333	3	5	5	5	5	3	4.33333	5	5	5	3	3	3	5	5	5	5	4.4
164	1	2	2	1	4	3	4	3	2	3	3.16667	3	5	3	4	4	4	3.83333	4	5	5	4	4	3	3	3	4	4	3.9
165	1	2	2	2	5	2	4	4	2	4	3.5	2	5	4	4	3	4	3.66667	2	5	3	4	3	2	3	3	4	3	3.2
166	1	2	2	1	5	3	5	5	5	5	4.66667	3	4	4	5	4	4	4	4	5	4	5	5	3	5	5	5	4	4.5
167	1	2	2	1	5	5	5	5	5	5	5	5	4	5	5	4	5	4.66667	4	5	4	4	4	5	3	4	5	4	4.2
168	-1	2	2	1	3	4	3	4	4	5	3.83333	4	5	5	3	4	4	4.16667	3	4	4	5	3	4	4	5	3	4	3.9
169	1	2	2	1	5	5	5	5	3	5	4.66667	5	4	5	5	4	4	4.5	2	3	4	3	4	5	3	3	5	4	3.6
170	1	2	2	1	5	5	5	5	5	5	5	5	5	5	5	5	5	5	5	5	5	5	5	5	5	5	5	5	5
171	1	2	2	1	5	4	4	4	1	3	3.5	4	5	4	4	4	4	4.16667	4	4	5	5	5	4	5	4	4	4	4.4
172	1	2	2	1	5	4	5	4	3	5	4.33333	4	5	5	5	3	3	4.16667	5	5	5	4	4	4	3	4	5	3	4.2
173	1	2	2	1	5	4	3	3	3	3	3.5	4	4	4	3	4	3	3.66667	5	5	5	5	5	4	5	3	3	4	4.4
174	1	2	2	1	5	5	4	5	4	4	4.5	5	5	4	4	4	4	4.33333	5	5	4	4	4	5	4	4	4	4	4.3
175	1	2	2	1	5	3	4	5	4	4	4.16667	3	4	3	4	3	4	3.5	4	5	5	4	5	3	5	5	4	3	4.3
176	1	2	2	1	5	4	4	5	5	5	4.66667	4	5	4	4	4	4	4.16667	5	5	4	5	5	4	5	4	4	4	4.5
177	-1	2	2	1	4	3	5	2	3	4	3.5	3	4	5	5	3	4	4	5	5	4	4	2	3	3	4	5	3	3.8
178	1	2	2	1	5	5	5	5	5	5	5	5	5	5	5	5	5	5	5	5	5	5	5	5	5	5	5	5	5
179	1	2	2	1	5	5	5	5	5	5	5	5	5	5	5	5	5	5	5	5	5	5	5	5	5	5	5	5	5
180	1	2	2	2	4	4	5	5	3	5	4.33333	4	4	5	5	4	4	4.33333	3	4	4	4	3	4	4	5	5	4	4
181	1	2	2	1	5	4	4	4	4	5	4.33333	4	5	4	4	5	5	4.5	3	5	5	5	4	4	5	4	4	5	4.4
182	1	2	2	1	5	4	5	5	5	5	4.83333	4	4	4	5	5	5	4.5	4	5	5	4	5	4	5	5	5	5	4.7
183	1	2	2	1	5	5	5	4	3	5	4.5	5	5	4	5	4	4	4.5	5	5	5	5	5	5	4	5	5	4	4.8
184	1	2	2	1	5	5	5	5	4	5	4.83333	5	4	5	5	4	4	4.5	3	5	5	4	5	5	5	5	5	4	4.6
185	1	2	2	1	5	3	4	5	3	5	4.16667	3	5	3	4	4	4	3.83333	5	5	5	5	5	3	4	4	4	4	4.4
186	1	2	2	1	4	4	4	4	4	4	4	4	3	4	4	4	3	3.66667	4	5	4	4	4	4	4	4	4	4	4.1
187	1	2	2	1	5	5	5	5	5	5	5	5	4	5	5	3	4	4.33333	5	5	3	5	5	5	4	3	5	3	4.3
188	-1	2	2	1	5	5	4	4	5	5	4.66667	5	5	5	4	3	4	4.33333	4	5	5	5	1	5	3	4	4	3	3.9
189	-1	2	2	1	4	4	5	3	2	5	3.83333	4	5	4	5	5	5	4.66667	5	5	5	5	5	4	5	5	5	5	4.9
190	1	2	2	1	4	4	5	3	4	4	4	4	5	4	5	5	3	4.33333	5	5	4	3	4	4	3	5	5	5	4.3
191	1	2	2	1	5	4	3	5	5	5	4.5	4	4	4	3	4	3	3.66667	5	5	5	5	5	4	4	4	3	4	4.4
192	1	2	2	1	5	4	4	4	4	4	4.16667	4	4	4	4	5	4	4.16667	5	5	4	4	4	4	4	4	4	5	4.3
193	1	2	2	1	4	3	4	4	4	4	3.83333	3	4	3	4	4	4	3.66667	5	5	4	4	3	3	4	4	4	4	4
194	1	2	2	1	5	5	4	4	5	4	4.5	5	4	4	4	4	4	4.16667	5	5	5	5	5	5	3	4	4	4	4.5
195	1	2	2	1	2	4	5	3	1	4	3.16667	4	5	4	5	2	3	3.83333	5	5	4	5	1	4	2	3	5	2	3.6
196	1	3	5	1	5	5	5	5	5	5	5	5	5	5	5	3	5	4.66667	4	5	2	2	1	5	2	5	5	3	3.4
197	-1	2	4	1	5	4	4	4	4	4	4.16667	4	4	4	4	4	4	4	4	5	5	4	4	4	4	4	4	4	4.2
198	-1	3	5	1	5	3	4	5	5	5	4.5	3	4	5	4	4	5	4.16667	5	5	5	5	2	3	5	5	4	4	4.3
199	1	3	4	1	4	4	4	4	4	5	4.16667	4	5	5	4	5	5	4.66667	2	5	4	4	3	4	4	3	4	5	3.8
200	1	2	5	1	5	4	4	4	5	5	4.5	4	5	2	4	4	2	3.5	5	5	4	5	5	4	4	2	4	4	4.2
201	-1	3	4	1	4	2	4	3	5	5	3.83333	2	4	4	4	5	5	4	4	5	5	3	2	2	3	4	4	5	3.7
202	1	3	2	1	5	4	4	4	4	4	4.16667	4	4	4	4	4	4	4	5	4	4	4	5	4	4	4	4	4	4.2
203	1	3	5	1	5	4	4	5	2	4	4	4	5	4	4	5	4	4.33333	5	5	5	5	3	4	3	3	4	5	4.2
204	1	3	5	1	4	5	5	5	5	5	4.83333	5	5	5	5	5	5	5	3	5	4	4	5	5	5	5	5	5	4.6
205	1	3	2	1	5	4	5	5	5	5	4.83333	4	4	4	5	5	5	4.5	5	5	5	5	5	4	4	4	5	5	4.7
206	-1	3	5	2	2	4	5	4	3	5	3.83333	4	3	5	5	4	5	4.33333	1	5	3	5	4	4	2	4	5	4	3.7
207	1	2	5	1	5	5	5	5	5	5	5	5	5	5	5	5	5	5	5	5	5	5	4	5	5	5	5	5	4.9
208	-1	2	5	1	4	5	5	5	5	5	4.83333	5	5	5	5	5	3	4.66667	5	4	5	4	4	5	3	5	5	5	4.5
209	1	2	2	1	5	3	3	4	4	4	3.83333	3	4	3	3	4	5	3.66667	4	5	3	4	4	3	4	3	3	4	3.7
210	1	2	2	1	5	4	4	5	4	5	4.5	4	5	4	4	5	5	4.5	5	5	5	4	5	4	5	5	4	5	4.7
211	-1	2	2	2	4	2	2	4	4	5	3.5	2	3	3	2	3	4	2.83333	3	4	3	3	2	2	3	3	2	3	2.8
212	-1	2	2	2	3	5	3	3	3	4	3.5	5	4	4	3	3	3	3.66667	5	5	5	5	4	5	3	4	3	3	4.2
213	1	2	2	2	5	5	4	5	5	5	4.83333	5	5	4	4	5	4	4.5	5	5	4	5	5	5	4	4	4	5	4.6
214	1	2	2	1	4	4	3	4	4	4	3.83333	4	5	3	3	3	4	3.66667	5	5	5	4	4	4	3	4	3	3	4
215	1	2	2	2	5	3	3	3	5	5	4	3	2	2	3	3	3	2.66667	5	5	4	3	3	3	2	5	3	3	3.6
216	1	2	2	1	4	4	4	4	4	4	4	4	4	4	4	4	4	4	5	5	5	4	4	4	5	5	4	4	4.5
217	-1	2	2	1	5	4	4	4	4	4	4.16667	4	4	3	4	4	3	3.66667	5	5	5	4	3	4	3	4	4	4	4.1
218	-1	2	2	1	4	4	3	5	5	5	4.33333	4	4	3	3	5	5	4	4	4	4	4	4	4	3	3	3	5	3.8
219	-1	2	2	2	5	2	2	5	4	4	3.66667	2	2	3	2	3	2	2.33333	3	5	5	3	5	2	3	5	2	3	3.6
220	-1	3	5	1	3	2	2	2	3	4	2.66667	2	3	4	2	5	4	3.33333	3	4	3	4	5	2	5	3	2	5	3.6
221	-1	2	2	1	4	4	4	4	5	4	4.16667	4	4	5	4	4	5	4.33333	5	4	4	5	4	4	4	5	4	4	4.3
222	-1	2	2	1	5	2	2	5	4	4	3.66667	2	2	3	2	3	2	2.33333	3	5	5	3	5	2	3	5	2	3	3.6
223	-1	2	2	2	4	4	3	5	5	5	4.33333	4	3	3	3	5	5	3.83333	4	4	4	4	4	4	3	3	3	5	3.8
224	1	2	2	1	4	4	4	4	4	4	4	4	4	4	4	4	4	4	5	5	5	4	4	4	5	5	4	4	4.5
225	1	2	2	2	5	3	3	3	5	5	4	3	2	2	3	3	3	2.66667	5	5	4	3	3	3	2	5	3	3	3.6
226	1	2	2	1	4	4	3	4	4	4	3.83333	4	5	3	3	3	4	3.66667	5	5	5	4	4	4	3	4	3	3	4
227	1	2	2	2	5	5	4	5	5	5	4.83333	5	5	4	4	5	4	4.5	5	5	4	5	5	5	4	4	4	5	4.6
228	-1	2	2	2	5	4	3	4	3	4	3.83333	4	4	3	3	3	3	3.33333	5	5	5	4	3	4	4	3	3	3	3.9
229	-1	2	2	2	4	2	2	4	4	5	3.5	2	3	3	2	3	4	2.83333	3	4	3	3	2	2	3	3	2	3	2.8
230	1	2	2	2	5	4	4	5	4	5	4.5	4	5	4	4	5	5	4.5	5	5	5	4	5	4	5	5	4	5	4.7
231	-1	2	2	2	5	4	4	4	4	4	4.16667	4	4	3	4	4	3	3.66667	5	5	5	4	3	4	3	4	4	4	4.1
232	1	2	2	2	2	4	4	4	4	4	3.66667	4	3	5	4	2	3	3.5	2	4	1	3	2	4	2	3	4	2	2.7
233	1	2	2	2	5	4	4	5	5	5	4.66667	4	4	3	4	4	4	3.83333	5	5	4	4	4	4	4	4	4	4	4.2
234	-1	2	2	2	5	5	3	5	5	5	4.66667	5	4	3	3	5	5	4.16667	4	5	5	4	4	5	4	5	3	5	4.4
235	1	2	2	2	5	4	5	5	4	5	4.66667	4	3	3	5	4	4	3.83333	5	5	4	5	3	4	4	5	5	4	4.4
236	1	2	2	1	5	4	4	5	3	3	4	4	5	4	4	5	4	4.33333	4	4	5	4	3	4	4	4	4	5	4.1
237	1	2	2	1	5	4	4	4	3	4	4	4	4	4	4	4	3	3.83333	4	4	5	4	4	4	3	3	4	4	3.9
238	1	2	2	1	5	3	4	5	5	5	4.5	3	4	2	4	3	4	3.33333	5	5	4	5	5	3	3	3	4	3	4
239	1	3	4	1	4	4	4	4	4	4	4	4	4	4	4	4	4	4	4	4	4	4	4	4	4	4	4	4	4
240	1	3	5	1	5	4	4	3	4	4	4	4	4	5	4	4	4	4.16667	5	5	5	3	4	4	4	4	4	4	4.2
241	1	2	4	1	5	5	4	5	5	5	4.83333	5	5	5	4	5	4	4.66667	5	5	5	5	5	5	5	4	4	5	4.8
242	-1	1	2	2	4	4	3	4	2	5	3.66667	4	4	3	3	4	3	3.5	5	3	3	3	3	4	3	3	3	4	3.4
243	1	2	5	1	5	5	5	5	5	5	5	5	5	5	5	5	5	5	5	5	5	5	5	5	5	4	5	5	4.9
244	-1	2	2	2	5	5	5	4	5	5	4.83333	5	5	4	5	5	4	4.66667	3	5	5	4	4	5	3	4	5	5	4.3
245	1	2	2	2	5	3	5	5	5	5	4.66667	3	4	4	5	3	4	3.83333	5	5	5	5	5	3	5	5	5	3	4.6
246	-1	2	2	2	5	1	5	5	5	5	4.33333	1	3	3	5	3	3	3	3	5	4	2	4	1	4	4	5	3	3.5
247	-1	2	2	2	5	4	4	4	4	5	4.33333	4	4	4	4	4	4	4	5	5	5	3	4	4	5	4	4	4	4.3
248	1	2	2	1	5	3	3	3	5	5	4	3	3	3	3	3	4	3.16667	5	5	3	2	3	3	5	4	3	3	3.6
249	-1	2	2	2	4	3	5	5	5	5	4.5	3	4	3	5	2	5	3.66667	3	4	4	3	3	3	4	4	5	2	3.5
250	-1	2	2	2	4	5	4	4	3	4	4	5	3	4	4	3	4	3.83333	4	3	3	3	3	5	4	4	4	3	3.6
251	-1	2	2	2	5	3	3	5	4	5	4.16667	3	4	3	3	4	3	3.33333	3	5	3	4	3	3	4	3	3	4	3.5
252	1	2	2	1	3	3	3	3	3	4	3.16667	3	4	3	3	3	3	3.16667	4	5	4	4	4	3	3	3	3	3	3.6
253	-1	2	2	2	5	3	3	3	4	4	3.66667	3	4	2	3	2	2	2.66667	3	5	2	4	3	3	1	3	3	2	2.9
254	1	2	2	1	4	4	3	3	3	4	3.5	4	3	4	3	3	3	3.33333	5	5	4	4	5	4	4	3	3	3	4
255	-1	2	2	1	5	4	4	4	4	4	4.16667	4	4	4	4	4	3	3.83333	5	5	4	4	2	4	4	3	4	4	3.9
256	-1	2	2	2	3	3	2	3	3	3	2.83333	3	3	3	2	4	5	3.33333	5	4	4	4	4	3	4	4	2	4	3.8
257	-1	2	2	1	4	3	3	2	3	4	3.16667	3	3	5	3	2	3	3.16667	4	4	5	3	4	3	3	4	3	2	3.5
258	1	3	5	1	5	5	5	5	1	5	4.33333	5	5	5	5	5	5	5	5	5	5	5	5	5	5	5	5	5	5
259	-1	1	2	1	3	3	2	3	2	5	3	3	3	3	2	4	2	2.83333	4	4	5	3	2	3	3	4	2	4	3.4
260	1	3	5	1	5	5	5	5	5	5	5	5	5	5	5	5	5	5	5	5	5	5	5	5	5	5	5	5	5
261	1	3	5	1	5	5	5	4	5	5	4.83333	5	5	5	5	5	5	5	5	5	5	5	5	5	5	5	5	5	5
262	-1	3	4	1	5	4	4	5	3	5	4.33333	4	4	3	4	4	4	3.83333	5	5	5	4	4	4	4	4	4	4	4.3
263	-1	3	4	1	5	4	4	5	2	5	4.16667	4	4	4	4	4	4	4	5	5	5	4	3	4	4	4	4	4	4.2
264	-1	3	4	1	5	4	4	5	3	5	4.33333	4	4	3	4	4	4	3.83333	5	5	5	4	4	4	4	4	4	4	4.3
265	-1	3	4	1	5	4	3	4	3	5	4	4	4	3	3	4	4	3.66667	5	5	5	4	4	4	3	3	3	4	4
266	-1	1	1	1	4	3	2	4	3	5	3.5	3	4	3	2	4	3	3.16667	4	5	3	3	2	3	3	3	2	4	3.2
267	1	1	1	1	4	3	3	4	4	5	3.83333	3	3	3	3	4	2	3	5	5	3	3	5	3	3	3	3	4	3.7
268	1	1	2	1	5	3	3	5	5	5	4.33333	3	4	3	3	4	3	3.33333	5	5	3	4	5	3	3	3	3	4	3.8
269	-1	3	5	1	5	4	4	5	5	4	4.5	4	4	3	4	4	4	3.83333	5	5	5	4	4	4	4	4	4	4	4.3
270	1	3	5	1	4	4	2	4	2	4	3.33333	4	4	2	2	4	4	3.33333	5	5	5	5	5	4	4	4	2	4	4.3
271	-1	3	2	2	5	4	4	4	2	4	3.83333	4	4	4	4	5	4	4.16667	5	5	4	4	4	4	4	4	4	5	4.3
272	1	3	4	1	4	4	4	4	5	4	4.16667	4	4	3	4	4	3	3.66667	4	5	3	3	4	4	4	3	4	4	3.8
273	-1	3	5	1	3	5	3	4	4	4	3.83333	5	5	4	3	3	3	3.83333	5	5	3	3	3	5	3	3	3	3	3.6
274	-1	3	3	1	5	5	5	5	5	5	5	5	5	5	5	5	5	5	5	5	5	5	5	5	5	5	5	5	5
275	1	3	3	1	4	4	4	3	3	3	3.5	4	4	3	4	3	3	3.5	5	5	5	3	4	4	3	4	4	3	4
276	-1	3	4	1	5	4	4	5	4	4	4.33333	4	3	4	4	4	4	3.83333	5	5	5	4	4	4	4	4	4	4	4.3
277	-1	3	4	1	5	5	4	4	4	4	4.33333	5	4	4	4	4	4	4.16667	5	5	5	5	5	5	4	4	4	4	4.6
278	-1	3	2	1	5	5	3	5	1	5	4	5	5	3	3	1	5	3.66667	3	3	2	4	5	5	2	1	3	1	2.9
279	-1	3	2	1	5	5	5	5	5	5	5	5	5	5	5	5	5	5	5	5	5	5	4	5	5	5	5	5	4.9
280	1	3	2	2	3	3	3	3	3	3	3	3	3	3	3	3	3	3	3	3	3	3	3	3	3	3	3	3	3
281	-1	3	1	1	5	5	3	3	3	3	3.66667	5	3	3	3	3	3	3.33333	4	4	3	3	5	5	3	3	3	3	3.6
282	1	3	3	1	5	5	4	3	5	5	4.5	5	3	5	4	5	5	4.5	3	5	5	5	5	5	4	3	4	5	4.4
283	1	3	3	1	5	5	4	3	5	5	4.5	5	3	5	4	5	5	4.5	3	5	5	5	5	5	4	3	4	5	4.4
284	-1	3	3	1	3	3	4	4	3	3	3.33333	3	3	3	4	3	3	3.16667	5	4	4	3	3	3	4	4	4	3	3.7
285	1	3	2	1	5	4	3	3	2	3	3.33333	4	4	3	3	3	3	3.33333	5	5	4	4	4	4	4	4	3	3	4
286	1	3	4	1	4	3	4	4	4	4	3.83333	3	4	4	4	3	3	3.5	5	5	5	4	3	3	4	4	4	3	4
287	1	3	2	1	4	3	4	4	4	4	3.83333	3	4	3	4	3	3	3.33333	3	4	4	4	4	3	3	3	4	3	3.5
288	1	3	2	1	5	5	5	3	5	5	4.66667	5	5	5	5	3	3	4.33333	5	5	4	5	5	5	5	3	5	3	4.5
289	1	3	2	1	5	5	5	3	5	5	4.66667	5	5	5	5	3	3	4.33333	5	5	4	5	5	5	5	3	5	3	4.5
290	1	3	2	1	5	5	5	3	5	5	4.66667	5	5	5	5	3	3	4.33333	5	5	4	5	5	5	5	3	5	3	4.5
291	1	3	4	1	5	5	5	4	4	5	4.66667	5	4	5	5	5	4	4.66667	5	5	5	5	5	5	4	4	5	5	4.8
292	-1	3	2	1	3	5	4	5	4	3	4	5	5	5	4	5	3	4.5	3	3	5	5	5	5	5	4	4	5	4.4
293	1	3	2	1	5	5	5	5	5	5	5	5	5	5	5	5	5	5	5	5	5	5	5	5	5	5	5	5	5
294	1	3	2	1	5	5	4	4	4	4	4.33333	5	5	4	4	4	4	4.33333	5	5	5	5	5	5	4	5	4	4	4.7
295	1	3	2	1	5	5	5	5	5	5	5	5	5	5	5	5	5	5	3	5	5	5	5	5	5	5	5	5	4.8
296	1	3	4	1	5	4	4	4	4	4	4.16667	4	5	5	4	4	4	4.33333	5	5	5	4	5	4	4	4	4	4	4.4
297	1	3	2	1	5	5	5	5	5	5	5	5	5	5	5	5	5	5	5	5	5	5	5	5	5	5	5	5	5
298	-1	3	2	1	5	5	4	5	5	5	4.83333	5	3	3	4	4	5	4	3	3	4	5	5	5	5	3	4	4	4.1
299	1	3	4	1	5	5	5	5	5	5	5	5	3	3	5	4	4	4	5	3	4	5	5	5	5	5	5	4	4.6
300	-1	3	5	1	5	5	5	4	5	4	4.66667	5	4	4	5	4	3	4.16667	4	4	3	3	5	5	5	4	5	4	4.2
301	1	3	3	1	5	4	4	4	3	4	4	4	5	3	4	3	3	3.66667	5	5	5	5	4	4	3	4	4	3	4.2
302	1	3	3	1	4	4	3	4	3	4	3.66667	4	4	4	3	4	4	3.83333	4	4	4	4	5	4	4	4	3	4	4
303	1	3	4	1	5	4	3	5	4	4	4.16667	4	5	4	3	4	4	4	3	3	4	4	4	4	3	3	3	4	3.5
304	-1	3	4	1	5	5	5	5	5	5	5	5	5	5	5	5	5	5	5	5	5	5	4	5	5	5	5	5	4.9
305	1	3	3	1	3	3	4	4	4	4	3.66667	3	5	5	4	3	3	3.83333	3	4	5	5	5	3	5	5	4	3	4.2
306	1	3	3	1	3	3	3	3	3	3	3	3	3	3	3	3	3	3	3	3	3	3	3	3	3	3	3	3	3
307	-1	3	4	1	5	5	4	5	5	5	4.83333	5	5	5	4	5	5	4.83333	3	3	4	5	4	5	4	4	4	5	4.1
308	1	3	2	1	3	4	4	4	5	5	4.16667	4	5	3	4	4	3	3.83333	3	4	5	4	3	4	3	4	4	4	3.8
309	1	3	3	1	5	5	5	5	5	5	5	5	5	5	5	5	5	5	5	5	5	5	5	5	5	5	5	5	5
310	1	3	3	1	5	5	5	5	5	5	5	5	5	5	5	5	5	5	5	5	5	5	5	5	5	5	5	5	5
311	1	3	4	1	5	5	5	5	5	5	5	5	5	5	5	5	5	5	5	5	5	5	5	5	5	5	5	5	5
312	-1	3	5	1	5	5	5	5	5	5	5	5	5	5	5	5	5	5	4	4	5	5	5	5	5	5	5	5	4.8
313	1	3	4	1	4	3	4	4	5	5	4.16667	3	5	3	4	5	4	4	4	4	5	5	5	3	5	5	4	5	4.5
314	1	3	4	1	4	4	4	5	4	4	4.16667	4	4	4	4	4	4	4	5	5	5	5	5	4	4	4	4	4	4.5
315	-1	1	1	2	5	3	2	3	2	4	3.16667	3	3	3	2	2	1	2.33333	4	5	5	4	4	3	2	2	2	2	3.3
316	-1	1	1	1	4	4	4	4	4	4	4	4	3	3	4	3	3	3.33333	4	5	4	4	5	4	4	3	4	3	4
317	1	1	1	1	5	4	4	4	4	4	4.16667	4	4	4	4	3	3	3.66667	4	5	4	4	4	4	3	4	4	3	3.9
318	-1	1	1	1	4	4	4	4	4	4	4	4	3	3	4	3	3	3.33333	4	5	4	4	5	4	4	4	4	3	4.1
319	1	1	1	2	5	4	2	4	4	5	4	4	4	3	2	5	3	3.5	4	5	4	4	4	4	3	4	2	5	3.9
320	-1	1	1	1	4	4	4	4	4	5	4.16667	4	3	3	4	3	3	3.33333	4	5	4	4	5	4	4	4	4	3	4.1
321	-1	1	1	2	5	3	2	3	2	5	3.33333	3	4	4	2	3	2	3	4	5	5	4	4	3	3	2	2	3	3.5
322	1	1	1	2	5	4	2	4	4	5	4	4	4	3	2	5	3	3.5	4	5	4	4	4	4	3	4	2	5	3.9
323	-1	1	1	2	5	3	2	3	2	5	3.33333	3	4	4	2	3	2	3	4	5	5	4	4	3	3	2	2	3	3.5
324	1	1	1	1	5	4	2	4	4	5	4	4	4	3	2	5	3	3.5	4	5	4	4	4	4	3	4	2	5	3.9
325	1	1	1	2	5	4	2	4	4	5	4	4	4	3	2	5	3	3.5	4	5	4	4	4	4	3	4	2	5	3.9
326	-1	1	1	1	4	4	3	4	4	5	4	4	3	3	3	3	2	3	4	5	5	4	4	4	4	3	3	3	3.9
327	-1	1	1	1	4	4	4	4	4	4	4	4	3	3	4	3	3	3.33333	4	5	4	4	5	4	4	4	4	3	4.1
328	-1	1	1	2	5	3	2	3	2	4	3.16667	3	3	3	2	2	1	2.33333	4	5	5	4	4	3	2	2	2	2	3.3
329	1	1	1	2	5	4	4	2	4	4	3.83333	4	3	3	4	5	3	3.66667	4	5	4	4	4	4	3	3	4	5	4
330	-1	1	1	1	4	4	4	4	4	4	4	4	3	3	4	3	3	3.33333	4	5	4	4	5	4	4	4	4	3	4.1
331	1	1	1	1	5	4	4	4	4	4	4.16667	4	4	3	4	5	3	3.83333	4	5	5	4	4	4	4	4	4	5	4.3
332	-1	1	1	2	5	3	2	3	2	4	3.16667	3	3	3	2	2	1	2.33333	4	5	5	4	4	3	2	2	2	2	3.3
333	1	1	1	2	4	4	3	4	5	5	4.16667	4	4	4	3	4	4	3.83333	5	5	5	4	4	4	3	4	3	4	4.1
334	-1	1	1	1	4	4	4	4	4	4	4	4	3	3	4	3	3	3.33333	4	5	4	4	5	4	4	4	4	3	4.1
335	1	1	1	2	5	4	3	4	5	5	4.33333	4	4	3	3	4	4	3.66667	4	5	4	4	4	4	3	4	3	4	3.9
336	-1	1	1	1	4	4	4	4	4	4	4	4	3	3	4	3	3	3.33333	4	5	4	4	5	4	4	4	4	3	4.1
337	1	1	1	1	5	4	4	4	4	4	4.16667	4	4	4	4	3	3	3.66667	4	5	4	4	4	4	3	4	4	3	3.9
338	1	1	1	2	5	4	2	4	4	5	4	4	4	3	2	5	3	3.5	4	5	4	4	4	4	3	4	2	5	3.9
339	-1	1	1	2	4	4	4	4	4	4	4	4	3	3	4	3	3	3.33333	4	5	4	4	5	4	4	4	4	3	4.1
340	1	1	1	2	4	4	3	5	5	5	4.33333	4	5	4	3	4	4	4	5	4	5	5	4	4	2	5	3	4	4.1
341	-1	1	1	1	4	4	4	4	4	3	3.83333	4	3	4	4	3	3	3.5	4	5	4	4	5	4	4	4	4	3	4.1
342	-1	1	1	1	4	4	4	4	4	4	4	4	3	3	4	3	3	3.33333	4	5	4	4	5	4	4	4	4	3	4.1
343	-1	1	1	2	5	3	2	3	2	4	3.16667	3	3	3	2	2	1	2.33333	4	5	5	4	4	3	2	2	2	2	3.3
344	1	1	1	1	5	4	4	4	4	4	4.16667	4	4	4	4	3	3	3.66667	4	5	4	4	4	4	3	4	4	3	3.9
345	-1	1	1	2	5	3	2	3	2	5	3.33333	3	4	4	2	3	2	3	4	5	5	4	4	3	3	2	2	3	3.5
346	-1	1	1	2	5	3	2	3	2	4	3.16667	3	3	3	2	2	1	2.33333	4	5	5	4	4	3	2	2	2	2	3.3
347	1	1	1	2	4	4	4	4	5	5	4.33333	4	4	4	4	4	4	4	5	5	5	5	4	4	3	4	4	4	4.3
348	1	1	1	2	4	4	3	4	3	5	3.83333	4	4	3	3	4	4	3.66667	4	5	5	4	4	4	3	4	3	4	4
349	1	1	1	1	5	4	4	4	4	4	4.16667	4	4	4	4	3	3	3.66667	4	5	4	4	4	4	3	4	4	3	3.9
350	1	1	1	1	5	4	4	4	4	4	4.16667	4	4	3	4	5	4	4	4	5	5	4	4	4	4	4	4	5	4.3
351	1	1	1	2	5	4	2	4	4	5	4	4	4	3	2	5	3	3.5	4	5	4	4	4	4	3	4	2	5	3.9
352	-1	1	1	1	4	4	4	4	4	4	4	4	3	3	4	3	3	3.33333	4	5	4	4	5	4	4	4	4	3	4.1
353	-1	1	1	2	5	3	2	3	2	5	3.33333	3	4	4	2	3	2	3	4	5	5	4	4	3	3	2	2	3	3.5
354	1	1	1	2	4	4	3	4	5	5	4.16667	4	4	3	3	4	4	3.66667	4	5	5	4	4	4	3	4	3	4	4
355	-1	1	1	2	5	3	2	3	2	4	3.16667	3	3	3	2	2	1	2.33333	4	5	5	4	4	3	2	2	2	2	3.3
356	1	1	1	2	4	4	3	4	3	5	3.83333	4	4	3	3	4	4	3.66667	4	5	4	4	4	4	3	4	3	4	3.9
357	-1	1	1	1	4	4	4	4	4	4	4	4	3	3	4	3	3	3.33333	4	5	4	4	5	4	4	4	4	3	4.1
358	-1	1	1	2	5	3	2	3	2	4	3.16667	3	3	3	2	2	1	2.33333	4	5	5	4	4	3	2	2	2	2	3.3
359	-1	1	1	1	4	4	4	4	4	4	4	4	3	3	4	3	3	3.33333	4	5	4	4	5	4	4	4	4	3	4.1
360	-1	1	1	1	4	4	4	4	4	4	4	4	3	3	4	3	3	3.33333	4	5	4	4	5	4	4	4	4	3	4.1
361	-1	1	1	2	5	3	2	3	2	4	3.16667	3	3	3	2	2	1	2.33333	4	5	5	4	4	3	2	2	2	2	3.3
362	1	1	1	2	5	4	2	4	4	5	4	4	4	3	2	5	3	3.5	4	5	4	4	4	4	3	4	2	5	3.9
363	-1	1	1	1	4	4	4	4	4	4	4	4	3	3	4	3	3	3.33333	4	5	4	4	5	4	4	4	4	3	4.1
364	-1	1	1	2	5	3	2	3	2	4	3.16667	3	3	3	2	2	1	2.33333	4	5	5	4	4	3	2	2	2	2	3.3
365	1	1	1	2	5	4	2	4	4	5	4	4	4	3	2	5	3	3.5	4	5	4	4	4	4	3	4	2	5	3.9
366	-1	1	1	1	4	4	4	4	4	4	4	4	3	3	4	3	3	3.33333	4	5	4	4	5	4	4	4	4	3	4.1
367	-1	1	1	1	4	4	4	4	4	4	4	4	3	3	4	3	3	3.33333	4	5	4	4	5	4	4	4	4	3	4.1
368	-1	1	1	2	5	3	2	3	2	5	3.33333	3	4	4	2	3	2	3	4	5	5	4	4	3	3	2	2	3	3.5
369	1	1	1	1	5	4	4	4	4	5	4.33333	4	5	3	4	5	4	4.16667	4	5	5	4	4	4	4	4	4	5	4.3
370	1	1	1	2	5	4	2	4	4	5	4	4	4	3	2	5	3	3.5	4	5	4	4	4	4	3	4	2	5	3.9
371	1	1	1	2	4	5	3	5	5	4	4.33333	5	5	4	3	3	5	4.16667	5	4	5	5	5	5	2	5	3	3	4.2
372	1	1	1	2	4	4	3	5	5	5	4.33333	4	5	4	3	4	4	4	5	4	5	5	4	4	2	5	3	4	4.1
373	1	1	1	2	4	4	3	4	5	5	4.16667	4	4	3	3	4	4	3.66667	4	5	5	4	4	4	3	4	3	4	4
374	1	1	1	2	4	4	3	4	5	5	4.16667	4	4	4	3	4	4	3.83333	5	5	5	5	4	4	3	4	3	4	4.2
375	-1	1	1	2	5	3	2	3	2	5	3.33333	3	4	4	2	3	2	3	4	5	5	4	4	3	3	2	2	3	3.5
376	1	1	1	1	5	4	4	4	4	4	4.16667	4	4	3	4	5	4	4	4	5	5	4	4	4	4	4	4	5	4.3
377	-1	1	1	2	5	3	2	3	2	5	3.33333	3	4	4	2	3	2	3	4	5	5	4	4	3	3	2	2	3	3.5
378	-1	1	1	2	5	3	2	3	2	4	3.16667	3	3	3	2	2	1	2.33333	4	5	5	4	4	3	2	2	2	2	3.3
379	-1	1	1	2	5	3	2	3	2	5	3.33333	3	4	4	2	3	2	3	4	5	5	4	4	3	3	2	2	3	3.5
380	1	1	1	1	5	4	4	4	4	4	4.16667	4	4	4	4	3	3	3.66667	4	5	4	4	4	4	3	4	4	3	3.9
381	1	1	1	1	5	4	4	4	4	5	4.33333	4	5	3	4	5	4	4.16667	4	5	5	4	4	4	4	4	4	5	4.3
382	-1	1	1	2	5	3	2	3	2	5	3.33333	3	4	4	2	3	2	3	4	5	5	4	4	3	3	2	2	3	3.5
383	-1	1	1	1	4	4	4	4	4	4	4	4	3	3	4	3	3	3.33333	4	5	4	4	5	4	4	4	4	3	4.1
384	-1	1	1	2	5	3	2	3	2	4	3.16667	3	3	3	2	2	1	2.33333	4	5	5	4	4	3	2	2	2	2	3.3
385	-1	1	1	2	5	3	2	3	2	5	3.33333	3	4	4	2	3	2	3	4	5	5	4	4	3	3	2	2	3	3.5
386	-1	1	1	1	4	4	4	4	4	4	4	4	3	3	4	3	3	3.33333	4	5	4	4	4	4	4	4	4	3	4
					Arithmetic mean per SD goal	Arithmetic mean per SD goal	Arithmetic mean per SD goal	Arithmetic mean per SD goal	Arithmetic mean per SD goal	Arithmetic mean per SD goal	Arithemtic mean per SD pillar	Arithmetic mean per SD goal	Arithmetic mean per SD goal	Arithmetic mean per SD goal	Arithmetic mean per SD goal	Arithmetic mean per SD goal	Arithmetic mean per SD goal	Arithemtic mean per SD pillar	Arithmetic mean per SD goal	Arithmetic mean per SD goal	Arithmetic mean per SD goal	Arithmetic mean per SD goal	Arithmetic mean per SD goal	Arithmetic mean per SD goal	Arithmetic mean per SD goal	Arithmetic mean per SD goal	Arithmetic mean per SD goal	Arithmetic mean per SD goal	Arithemtic mean per SD pillar
					4.55181	4.10622	3.84456	4.11917	3.94819	4.40933	4.16321	4.10622	4.13472	3.86269	3.84456	3.82124	3.67617	3.9076	4.26684	4.7228	4.42228	4.20725	4.16839	4.10622	3.78238	3.89637	3.84456	3.82124	4.12383
											4.16321							3.9076											4.12383
	Legend: 1-Female, -1-Male	Legend: 1-from15 to 19 years, 2-from 20 to 24 years, 3-from 25 to 30 years	Legend: 1-Elementary school, 2-High school students, 3-College completed, 4-Students, 5-Faculty completed	Legend: 1-Urban, 2-Rural

## Sheet: Environmental pillar 
Gender	Age categories	Level of education	Types of settlements	Arithemtic mean (tn) per participant	Prediction of arithmetic mean (tn) per participant	Absolute error
1	2	2	1	3.5
1	2	2	1	4
1	2	2	1	4
-1	2	4	1	3.5
-1	3	4	1	4.33333
1	2	2	1	4.16667
1	2	4	1	4.66667
1	3	4	1	4.16667
-1	3	5	1	3.83333
-1	3	4	1	2.66667
1	3	4	1	4
1	3	4	1	3.66667
1	3	4	1	4
1	2	4	1	4.5
-1	2	2	1	4.33333
-1	2	2	1	3.33333
1	2	2	1	3.33333
1	2	2	1	3
1	3	2	1	5
1	2	2	2	5
1	2	4	1	3.5
1	2	2	1	4.5
1	2	2	1	4.5
1	2	2	1	5
1	3	5	2	3.83333
1	2	4	1	3.66667
1	2	4	1	4.66667
-1	2	2	1	5
1	2	4	1	4
1	3	4	1	4.16667
-1	3	2	1	4.16667
1	3	4	1	4.33333
1	2	2	1	3
1	3	2	1	4.33333
-1	3	2	1	5
1	3	4	1	2.83333
1	3	3	1	3.66667
1	1	2	1	4.5
1	3	3	1	4
1	3	2	1	4.33333
1	2	2	1	4.83333
-1	2	2	1	5
1	2	2	1	4.16667
-1	3	4	1	4.5
1	2	2	1	4.16667
1	3	3	1	3.83333
1	3	4	1	5
-1	3	2	1	5
1	3	4	1	4.66667
-1	2	2	1	5
1	3	4	1	4
-1	3	4	1	3
-1	3	4	1	4.66667
-1	3	5	1	4.66667
-1	2	2	1	4.5
1	3	4	1	4.5
1	3	2	1	5
-1	2	2	1	4.66667
1	2	2	1	4.83333
-1	1	1	1	5
1	2	2	1	4.33333
-1	2	2	1	4.16667
1	1	2	1	4.66667
1	3	2	1	4.83333
1	2	2	1	4.5
-1	3	2	1	3
1	2	2	1	3.83333
1	3	2	1	4.66667
-1	2	2	1	4.33333
1	2	2	1	4.66667
-1	3	5	1	4.5
1	2	2	1	4.16667
1	2	2	1	4.5
1	2	2	1	5
1	3	2	1	5
-1	2	4	1	4.33333
1	2	2	1	3.33333
1	3	4	1	4.83333
1	2	2	2	4.16667
1	2	2	1	4.66667
1	2	2	1	4.16667
1	2	4	1	4.66667
1	2	2	1	5
-1	2	2	2	3.5
1	2	4	1	4.16667
-1	2	2	1	4
1	1	2	1	4
1	2	4	1	4.83333
1	1	2	1	5
-1	3	2	1	4.5
-1	3	2	1	4.83333
-1	3	2	1	4.66667
1	3	4	2	4.16667
1	3	4	1	4.16667
-1	2	2	1	3.83333
-1	2	2	1	2.16667
1	3	4	1	4.33333
1	2	2	1	4.83333
-1	3	4	2	4.33333
1	2	2	1	5
1	2	2	1	4.5
-1	3	2	1	4.66667
-1	2	2	2	4.83333
1	2	2	1	5
1	2	2	1	4
1	1	2	1	5
1	2	2	1	4.5
1	2	2	1	3.33333
-1	2	3	1	4.33333
1	2	2	1	4.16667
1	3	2	1	4.83333
1	1	2	1	5
1	2	2	1	4.5
1	1	2	1	4.33333
1	1	2	1	4
-1	2	2	1	4.66667
1	1	2	1	4.16667
1	2	2	1	5
1	3	5	1	5
1	2	2	1	4.33333
1	2	2	1	3.66667
-1	3	4	1	5
-1	2	2	1	5
-1	2	2	1	4.16667
1	2	2	1	4.5
1	3	3	1	3.5
1	2	2	1	4.66667
1	3	5	1	4.33333
-1	2	4	1	1.66667
1	2	2	1	5
1	1	2	1	3
1	2	2	1	4.16667
-1	1	2	1	3.83333
1	3	4	1	3.83333
1	3	4	1	3.83333
1	3	4	1	3.83333
1	3	4	1	4.16667
-1	3	4	1	4
1	2	2	1	3.83333
1	2	2	1	4
1	2	2	1	3.83333
-1	2	2	1	4.66667
1	2	2	1	4.16667
-1	2	2	1	4.66667
-1	2	4	1	4.16667
1	3	4	1	4
1	3	4	1	4.83333
-1	3	4	1	4
-1	3	4	1	4.83333
1	3	4	1	4.33333
1	3	4	1	4
1	3	4	1	4.5
1	3	4	1	4.83333
1	3	4	1	3.66667
1	3	4	1	4.16667
-1	2	4	1	4.16667
1	2	4	1	4.16667
-1	2	2	1	3.66667
1	2	2	1	4.83333
-1	2	2	1	4.16667
1	2	2	1	4.16667
1	2	2	1	4
1	2	2	1	4.33333
1	2	2	1	3.16667
1	2	2	2	3.5
1	2	2	1	4.66667
1	2	2	1	5
-1	2	2	1	3.83333
1	2	2	1	4.66667
1	2	2	1	5
1	2	2	1	3.5
1	2	2	1	4.33333
1	2	2	1	3.5
1	2	2	1	4.5
1	2	2	1	4.16667
1	2	2	1	4.66667
-1	2	2	1	3.5
1	2	2	1	5
1	2	2	1	5
1	2	2	2	4.33333
1	2	2	1	4.33333
1	2	2	1	4.83333
1	2	2	1	4.5
1	2	2	1	4.83333
1	2	2	1	4.16667
1	2	2	1	4
1	2	2	1	5
-1	2	2	1	4.66667
-1	2	2	1	3.83333
1	2	2	1	4
1	2	2	1	4.5
1	2	2	1	4.16667
1	2	2	1	3.83333
1	2	2	1	4.5
1	2	2	1	3.16667
1	3	5	1	5
-1	2	4	1	4.16667
-1	3	5	1	4.5
1	3	4	1	4.16667
1	2	5	1	4.5
-1	3	4	1	3.83333
1	3	2	1	4.16667
1	3	5	1	4
1	3	5	1	4.83333
1	3	2	1	4.83333
-1	3	5	2	3.83333
1	2	5	1	5
-1	2	5	1	4.83333
1	2	2	1	3.83333
1	2	2	1	4.5
-1	2	2	2	3.5
-1	2	2	2	3.5
1	2	2	2	4.83333
1	2	2	1	3.83333
1	2	2	2	4
1	2	2	1	4
-1	2	2	1	4.16667
-1	2	2	1	4.33333
-1	2	2	2	3.66667
-1	3	5	1	2.66667
-1	2	2	1	4.16667
-1	2	2	1	3.66667
-1	2	2	2	4.33333
1	2	2	1	4
1	2	2	2	4
1	2	2	1	3.83333
1	2	2	2	4.83333
-1	2	2	2	3.83333
-1	2	2	2	3.5
1	2	2	2	4.5
-1	2	2	2	4.16667
1	2	2	2	3.66667
1	2	2	2	4.66667
-1	2	2	2	4.66667
1	2	2	2	4.66667
1	2	2	1	4
1	2	2	1	4
1	2	2	1	4.5
1	3	4	1	4
1	3	5	1	4
1	2	4	1	4.83333
-1	1	2	2	3.66667
1	2	5	1	5
-1	2	2	2	4.83333
1	2	2	2	4.66667
-1	2	2	2	4.33333
-1	2	2	2	4.33333
1	2	2	1	4
-1	2	2	2	4.5
-1	2	2	2	4
-1	2	2	2	4.16667
1	2	2	1	3.16667
-1	2	2	2	3.66667
1	2	2	1	3.5
-1	2	2	1	4.16667
-1	2	2	2	2.83333
-1	2	2	1	3.16667
1	3	5	1	4.33333
-1	1	2	1	3
1	3	5	1	5
1	3	5	1	4.83333
-1	3	4	1	4.33333
-1	3	4	1	4.16667
-1	3	4	1	4.33333
-1	3	4	1	4
-1	1	1	1	3.5
1	1	1	1	3.83333
1	1	2	1	4.33333
-1	3	5	1	4.5
1	3	5	1	3.33333
-1	3	2	2	3.83333
1	3	4	1	4.16667
-1	3	5	1	3.83333
-1	3	3	1	5
1	3	3	1	3.5
-1	3	4	1	4.33333
-1	3	4	1	4.33333
-1	3	2	1	4
-1	3	2	1	5
1	3	2	2	3
-1	3	1	1	3.66667
1	3	3	1	4.5
1	3	3	1	4.5
-1	3	3	1	3.33333
1	3	5	1	3.33333
1	3	4	1	3.83333
1	3	2	1	3.83333
1	3	2	1	4.66667
1	3	2	1	4.66667
1	3	2	1	4.66667
1	3	4	1	4.66667
-1	3	2	1	4
1	3	2	1	5
1	3	2	1	4.33333
1	3	2	1	5
1	3	4	1	4.16667
1	3	2	1	5
-1	3	2	1	4.83333
1	3	4	1	5
-1	3	5	1	4.66667
1	3	3	1	4	4.1541	0.1541
1	3	3	1	3.66667	4.1541	0.487433
1	3	3	1	4.16667	4.1541	0.0125667
-1	3	4	1	5	4.1591	0.8409
1	3	3	1	3.66667	4.1541	0.487433
1	3	3	1	3	4.1541	1.1541
-1	3	4	1	4.83333	4.1591	0.674233
1	3	2	1	4.16667	4.6694	0.502733
1	3	3	1	5	4.1541	0.8459
1	3	3	1	5	4.1541	0.8459
1	3	4	1	5	4.1506	0.8494
-1	3	5	1	5	4.1422	0.8578
1	3	4	1	4.16667	4.1506	0.0160667
1	3	4	1	4.16667	4.1506	0.0160667
-1	1	1	2	3.16667	4.227	1.06033
-1	1	1	1	4	4.25	0.25
1	1	1	1	4.16667	3.8334	0.333267
-1	1	1	1	4	4.25	0.25
1	1	1	2	4	3.7826	0.2174
-1	1	1	1	4.16667	4.25	0.0833333
-1	1	1	2	3.33333	4.227	0.893667
1	1	1	2	4	3.7826	0.2174
-1	1	1	2	3.33333	4.227	0.893667
1	1	1	1	4	3.8334	0.1666
1	1	1	2	4	3.7826	0.2174
-1	1	1	1	4	4.25	0.25
-1	1	1	1	4	4.25	0.25
-1	1	1	2	3.16667	4.227	1.06033
1	1	1	2	3.83333	3.7826	0.0507333
-1	1	1	1	4	4.25	0.25
1	1	1	1	4.16667	3.8334	0.333267
-1	1	1	2	3.16667	4.227	1.06033
1	1	1	2	4.16667	3.7826	0.384067
-1	1	1	1	4	4.25	0.25
1	1	1	2	4.33333	3.7826	0.550733
-1	1	1	1	4	4.25	0.25
1	1	1	1	4.16667	3.8334	0.333267
1	1	1	2	4	3.7826	0.2174
-1	1	1	2	4	4.227	0.227
1	1	1	2	4.33333	3.7826	0.550733
-1	1	1	1	3.83333	4.25	0.416667
-1	1	1	1	4	4.25	0.25
-1	1	1	2	3.16667	4.227	1.06033
1	1	1	1	4.16667	3.8334	0.333267
-1	1	1	2	3.33333	4.227	0.893667
-1	1	1	2	3.16667	4.227	1.06033
1	1	1	2	4.33333	3.7826	0.550733
1	1	1	2	3.83333	3.7826	0.0507333
1	1	1	1	4.16667	3.8334	0.333267
1	1	1	1	4.16667	3.8334	0.333267
1	1	1	2	4	3.7826	0.2174
-1	1	1	1	4	4.25	0.25
-1	1	1	2	3.33333	4.227	0.893667
1	1	1	2	4.16667	3.7826	0.384067
-1	1	1	2	3.16667	4.227	1.06033
1	1	1	2	3.83333	3.7826	0.0507333
-1	1	1	1	4	4.25	0.25
-1	1	1	2	3.16667	4.227	1.06033
-1	1	1	1	4	4.25	0.25
-1	1	1	1	4	4.25	0.25
-1	1	1	2	3.16667	4.227	1.06033
1	1	1	2	4	3.7826	0.2174
-1	1	1	1	4	4.25	0.25
-1	1	1	2	3.16667	4.227	1.06033
1	1	1	2	4	3.7826	0.2174
-1	1	1	1	4	4.25	0.25
-1	1	1	1	4	4.25	0.25
-1	1	1	2	3.33333	4.227	0.893667
1	1	1	1	4.33333	3.8334	0.499933
1	1	1	2	4	3.7826	0.2174
1	1	1	2	4.33333	3.7826	0.550733
1	1	1	2	4.33333	3.7826	0.550733
1	1	1	2	4.16667	3.7826	0.384067
1	1	1	2	4.16667	3.7826	0.384067
-1	1	1	2	3.33333	4.227	0.893667
1	1	1	1	4.16667	3.8334	0.333267
-1	1	1	2	3.33333	4.227	0.893667
-1	1	1	2	3.16667	4.227	1.06033
-1	1	1	2	3.33333	4.227	0.893667
1	1	1	1	4.16667	3.8334	0.333267
1	1	1	1	4.33333	3.8334	0.499933
-1	1	1	2	3.33333	4.227	0.893667
-1	1	1	1	4	4.25	0.25
-1	1	1	2	3.16667	4.227	1.06033
-1	1	1	2	3.33333	4.227	0.893667
-1	1	1	1	4	4.25	0.25
				Actual value of mark	Predicted value of mark	Average absolute error
				3.91667	4.07237	0.503906

## Sheet: Economic  pillar 
Gender	Age categories	Level of education	Types of settlements	Arithemtic mean (tn) per participant	Prediction of arithmetic mean (tn) per participant	Absolute error
1	2	2	1	3.5
1	2	2	1	3.5
1	2	2	1	3.5
-1	2	4	1	3.5
-1	3	4	1	4.33333
1	2	2	1	4
1	2	4	1	4
1	3	4	1	3.66667
-1	3	5	1	3.83333
-1	3	4	1	3.33333
1	3	4	1	3.83333
1	3	4	1	3.83333
1	3	4	1	4.33333
1	2	4	1	4.5
-1	2	2	1	4.33333
-1	2	2	1	4
1	2	2	1	3.5
1	2	2	1	3.66667
1	3	2	1	5
1	2	2	2	4.66667
1	2	4	1	3.33333
1	2	2	1	3.33333
1	2	2	1	3.33333
1	2	2	1	5
1	3	5	2	3.66667
1	2	4	1	4
1	2	4	1	3.83333
-1	2	2	1	4.83333
1	2	4	1	4
1	3	4	1	3
-1	3	2	1	4.16667
1	3	4	1	4.16667
1	2	2	1	3
1	3	2	1	4.33333
-1	3	2	1	5
1	3	4	1	2.66667
1	3	3	1	3.16667
1	1	2	1	3.83333
1	3	3	1	4.16667
1	3	2	1	4.33333
1	2	2	1	4.5
-1	2	2	1	5
1	2	2	1	4.16667
-1	3	4	1	4.33333
1	2	2	1	4.16667
1	3	3	1	4.16667
1	3	4	1	5
-1	3	2	1	5
1	3	4	1	4.83333
-1	2	2	1	5
1	3	4	1	3.5
-1	3	4	1	3.5
-1	3	4	1	4
-1	3	5	1	4.16667
-1	2	2	1	3
1	3	4	1	3.83333
1	3	2	1	5
-1	2	2	1	3.33333
1	2	2	1	4.66667
-1	1	1	1	4.83333
1	2	2	1	3.66667
-1	2	2	1	4.16667
1	1	2	1	4.16667
1	3	2	1	4.83333
1	2	2	1	3.16667
-1	3	2	1	3
1	2	2	1	3.83333
1	3	2	1	4.83333
-1	2	2	1	4
1	2	2	1	4.16667
-1	3	5	1	4.33333
1	2	2	1	4
1	2	2	1	3.83333
1	2	2	1	4
1	3	2	1	5
-1	2	4	1	4.33333
1	2	2	1	3.33333
1	3	4	1	4.33333
1	2	2	2	4.5
1	2	2	1	4.16667
1	2	2	1	3.83333
1	2	4	1	4
1	2	2	1	5
-1	2	2	2	3.66667
1	2	4	1	4.66667
-1	2	2	1	4
1	1	2	1	4
1	2	4	1	4.16667
1	1	2	1	5
-1	3	2	1	4
-1	3	2	1	4.66667
-1	3	2	1	3.83333
1	3	4	2	3.83333
1	3	4	1	4.16667
-1	2	2	1	3
-1	2	2	1	2.83333
1	3	4	1	4.16667
1	2	2	1	4.33333
-1	3	4	2	4.16667
1	2	2	1	5
1	2	2	1	4.33333
-1	3	2	1	4.5
-1	2	2	2	4.5
1	2	2	1	5
1	2	2	1	3.5
1	1	2	1	4.83333
1	2	2	1	4.83333
1	2	2	1	3.33333
-1	2	3	1	4.5
1	2	2	1	3.83333
1	3	2	1	4.66667
1	1	2	1	4.16667
1	2	2	1	3.16667
1	1	2	1	4.16667
1	1	2	1	4
-1	2	2	1	4.16667
1	1	2	1	3.83333
1	2	2	1	4.66667
1	3	5	1	4.33333
1	2	2	1	4.5
1	2	2	1	3.5
-1	3	4	1	5
-1	2	2	1	5
-1	2	2	1	4
1	2	2	1	4.66667
1	3	3	1	4
1	2	2	1	4.16667
1	3	5	1	4
-1	2	4	1	4.33333
1	2	2	1	5
1	1	2	1	3
1	2	2	1	3.83333
-1	1	2	1	3.66667
1	3	4	1	3.66667
1	3	4	1	3.66667
1	3	4	1	3.66667
1	3	4	1	4
-1	3	4	1	3
1	2	2	1	4.33333
1	2	2	1	4
1	2	2	1	4.33333
-1	2	2	1	4.16667
1	2	2	1	4
-1	2	2	1	4.33333
-1	2	4	1	3.83333
1	3	4	1	3.83333
1	3	4	1	4.83333
-1	3	4	1	3.83333
-1	3	4	1	4.33333
1	3	4	1	3.83333
1	3	4	1	3.83333
1	3	4	1	3.83333
1	3	4	1	4.16667
1	3	4	1	3.5
1	3	4	1	4
-1	2	4	1	4.33333
1	2	4	1	4.16667
-1	2	2	1	3.83333
1	2	2	1	4.83333
-1	2	2	1	4
1	2	2	1	4
1	2	2	1	4.16667
1	2	2	1	4.33333
1	2	2	1	3.83333
1	2	2	2	3.66667
1	2	2	1	4
1	2	2	1	4.66667
-1	2	2	1	4.16667
1	2	2	1	4.5
1	2	2	1	5
1	2	2	1	4.16667
1	2	2	1	4.16667
1	2	2	1	3.66667
1	2	2	1	4.33333
1	2	2	1	3.5
1	2	2	1	4.16667
-1	2	2	1	4
1	2	2	1	5
1	2	2	1	5
1	2	2	2	4.33333
1	2	2	1	4.5
1	2	2	1	4.5
1	2	2	1	4.5
1	2	2	1	4.5
1	2	2	1	3.83333
1	2	2	1	3.66667
1	2	2	1	4.33333
-1	2	2	1	4.33333
-1	2	2	1	4.66667
1	2	2	1	4.33333
1	2	2	1	3.66667
1	2	2	1	4.16667
1	2	2	1	3.66667
1	2	2	1	4.16667
1	2	2	1	3.83333
1	3	5	1	4.66667
-1	2	4	1	4
-1	3	5	1	4.16667
1	3	4	1	4.66667
1	2	5	1	3.5
-1	3	4	1	4
1	3	2	1	4
1	3	5	1	4.33333
1	3	5	1	5
1	3	2	1	4.5
-1	3	5	2	4.33333
1	2	5	1	5
-1	2	5	1	4.66667
1	2	2	1	3.66667
1	2	2	1	4.5
-1	2	2	2	2.83333
-1	2	2	2	3.66667
1	2	2	2	4.5
1	2	2	1	3.66667
1	2	2	2	2.66667
1	2	2	1	4
-1	2	2	1	3.66667
-1	2	2	1	4
-1	2	2	2	2.33333
-1	3	5	1	3.33333
-1	2	2	1	4.33333
-1	2	2	1	2.33333
-1	2	2	2	3.83333
1	2	2	1	4
1	2	2	2	2.66667
1	2	2	1	3.66667
1	2	2	2	4.5
-1	2	2	2	3.33333
-1	2	2	2	2.83333
1	2	2	2	4.5
-1	2	2	2	3.66667
1	2	2	2	3.5
1	2	2	2	3.83333
-1	2	2	2	4.16667
1	2	2	2	3.83333
1	2	2	1	4.33333
1	2	2	1	3.83333
1	2	2	1	3.33333
1	3	4	1	4
1	3	5	1	4.16667
1	2	4	1	4.66667
-1	1	2	2	3.5
1	2	5	1	5
-1	2	2	2	4.66667
1	2	2	2	3.83333
-1	2	2	2	3
-1	2	2	2	4
1	2	2	1	3.16667
-1	2	2	2	3.66667
-1	2	2	2	3.83333
-1	2	2	2	3.33333
1	2	2	1	3.16667
-1	2	2	2	2.66667
1	2	2	1	3.33333
-1	2	2	1	3.83333
-1	2	2	2	3.33333
-1	2	2	1	3.16667
1	3	5	1	5
-1	1	2	1	2.83333
1	3	5	1	5
1	3	5	1	5
-1	3	4	1	3.83333
-1	3	4	1	4
-1	3	4	1	3.83333
-1	3	4	1	3.66667
-1	1	1	1	3.16667
1	1	1	1	3
1	1	2	1	3.33333
-1	3	5	1	3.83333
1	3	5	1	3.33333
-1	3	2	2	4.16667
1	3	4	1	3.66667
-1	3	5	1	3.83333
-1	3	3	1	5
1	3	3	1	3.5
-1	3	4	1	3.83333
-1	3	4	1	4.16667
-1	3	2	1	3.66667
-1	3	2	1	5
1	3	2	2	3
-1	3	1	1	3.33333
1	3	3	1	4.5
1	3	3	1	4.5
-1	3	3	1	3.16667
1	3	5	1	3.33333
1	3	4	1	3.5
1	3	2	1	3.33333
1	3	2	1	4.33333
1	3	2	1	4.33333
1	3	2	1	4.33333
1	3	4	1	4.66667
-1	3	2	1	4.5
1	3	2	1	5
1	3	2	1	4.33333
1	3	2	1	5
1	3	4	1	4.33333
1	3	2	1	5
-1	3	2	1	4
1	3	4	1	4
-1	3	5	1	4.16667
1	3	3	1	3.66667	3.9909	0.324233
1	3	3	1	3.83333	3.9909	0.157567
1	3	3	1	4	3.9909	0.0091
-1	3	4	1	5	3.9738	1.0262
1	3	3	1	3.83333	3.9909	0.157567
1	3	3	1	3	3.9909	0.9909
-1	3	4	1	4.83333	3.9738	0.859533
1	3	2	1	3.83333	4.5652	0.731867
1	3	3	1	5	3.9909	1.0091
1	3	3	1	5	3.9909	1.0091
1	3	4	1	5	3.9716	1.0284
-1	3	5	1	5	3.949	1.051
1	3	4	1	4	3.9716	0.0284
1	3	4	1	4	3.9716	0.0284
-1	1	1	2	2.33333	3.9792	1.64587
-1	1	1	1	3.33333	4	0.666667
1	1	1	1	3.66667	3	0.666667
-1	1	1	1	3.33333	4	0.666667
1	1	1	2	3.5	2.961	0.539
-1	1	1	1	3.33333	4	0.666667
-1	1	1	2	3	3.9792	0.9792
1	1	1	2	3.5	2.961	0.539
-1	1	1	2	3	3.9792	0.9792
1	1	1	1	3.5	3	0.5
1	1	1	2	3.5	2.961	0.539
-1	1	1	1	3	4	1
-1	1	1	1	3.33333	4	0.666667
-1	1	1	2	2.33333	3.9792	1.64587
1	1	1	2	3.66667	2.961	0.705667
-1	1	1	1	3.33333	4	0.666667
1	1	1	1	3.83333	3	0.833333
-1	1	1	2	2.33333	3.9792	1.64587
1	1	1	2	3.83333	2.961	0.872333
-1	1	1	1	3.33333	4	0.666667
1	1	1	2	3.66667	2.961	0.705667
-1	1	1	1	3.33333	4	0.666667
1	1	1	1	3.66667	3	0.666667
1	1	1	2	3.5	2.961	0.539
-1	1	1	2	3.33333	3.9792	0.645867
1	1	1	2	4	2.961	1.039
-1	1	1	1	3.5	4	0.5
-1	1	1	1	3.33333	4	0.666667
-1	1	1	2	2.33333	3.9792	1.64587
1	1	1	1	3.66667	3	0.666667
-1	1	1	2	3	3.9792	0.9792
-1	1	1	2	2.33333	3.9792	1.64587
1	1	1	2	4	2.961	1.039
1	1	1	2	3.66667	2.961	0.705667
1	1	1	1	3.66667	3	0.666667
1	1	1	1	4	3	1
1	1	1	2	3.5	2.961	0.539
-1	1	1	1	3.33333	4	0.666667
-1	1	1	2	3	3.9792	0.9792
1	1	1	2	3.66667	2.961	0.705667
-1	1	1	2	2.33333	3.9792	1.64587
1	1	1	2	3.66667	2.961	0.705667
-1	1	1	1	3.33333	4	0.666667
-1	1	1	2	2.33333	3.9792	1.64587
-1	1	1	1	3.33333	4	0.666667
-1	1	1	1	3.33333	4	0.666667
-1	1	1	2	2.33333	3.9792	1.64587
1	1	1	2	3.5	2.961	0.539
-1	1	1	1	3.33333	4	0.666667
-1	1	1	2	2.33333	3.9792	1.64587
1	1	1	2	3.5	2.961	0.539
-1	1	1	1	3.33333	4	0.666667
-1	1	1	1	3.33333	4	0.666667
-1	1	1	2	3	3.9792	0.9792
1	1	1	1	4.16667	3	1.16667
1	1	1	2	3.5	2.961	0.539
1	1	1	2	4.16667	2.961	1.20567
1	1	1	2	4	2.961	1.039
1	1	1	2	3.66667	2.961	0.705667
1	1	1	2	3.83333	2.961	0.872333
-1	1	1	2	3	3.9792	0.9792
1	1	1	1	4	3	1
-1	1	1	2	3	3.9792	0.9792
-1	1	1	2	2.33333	3.9792	1.64587
-1	1	1	2	3	3.9792	0.9792
1	1	1	1	3.66667	3	0.666667
1	1	1	1	4.16667	3	1.16667
-1	1	1	2	3	3.9792	0.9792
-1	1	1	1	3.33333	4	0.666667
-1	1	1	2	2.33333	3.9792	1.64587
-1	1	1	2	3	3.9792	0.9792
-1	1	1	1	3.33333	4	0.666667
				Actual value of mark	Predicted value of mark	Average absolute error
				3.46512	3.62878	0.853493

## Sheet: Social  pillar 
Gender	Age categories	Level of education	Types of settlements	Arithemtic mean (tn) per participant	Prediction of arithmetic mean (tn) per participant	Absolute error
1	2	2	1	4
1	2	2	1	4.2
1	2	2	1	4.2
-1	2	4	1	3.9
-1	3	4	1	4.1
1	2	2	1	4.6
1	2	4	1	3.4
1	3	4	1	3.8
-1	3	5	1	3.6
-1	3	4	1	4.2
1	3	4	1	4.1
1	3	4	1	4.4
1	3	4	1	4.5
1	2	4	1	4.7
-1	2	2	1	4
-1	2	2	1	4.1
1	2	2	1	3.7
1	2	2	1	4.1
1	3	2	1	5
1	2	2	2	4.9
1	2	4	1	4.1
1	2	2	1	3.5
1	2	2	1	3.5
1	2	2	1	5
1	3	5	2	4
1	2	4	1	3.9
1	2	4	1	4.6
-1	2	2	1	4.5
1	2	4	1	4.3
1	3	4	1	3.7
-1	3	2	1	3.9
1	3	4	1	4.4
1	2	2	1	3
1	3	2	1	4.4
-1	3	2	1	4.9
1	3	4	1	3.4
1	3	3	1	3.4
1	1	2	1	4
1	3	3	1	4.4
1	3	2	1	4.3
1	2	2	1	4.7
-1	2	2	1	5
1	2	2	1	4.3
-1	3	4	1	4.1
1	2	2	1	4.3
1	3	3	1	4.4
1	3	4	1	5
-1	3	2	1	5
1	3	4	1	4.9
-1	2	2	1	4.9
1	3	4	1	4.3
-1	3	4	1	3.5
-1	3	4	1	4.1
-1	3	5	1	4.2
-1	2	2	1	3.2
1	3	4	1	3.8
1	3	2	1	5
-1	2	2	1	3.8
1	2	2	1	4.7
-1	1	1	1	4.9
1	2	2	1	3.8
-1	2	2	1	4
1	1	2	1	4.7
1	3	2	1	4.9
1	2	2	1	3.7
-1	3	2	1	3.1
1	2	2	1	4.2
1	3	2	1	4.9
-1	2	2	1	3.3
1	2	2	1	4.8
-1	3	5	1	3.5
1	2	2	1	4
1	2	2	1	4.2
1	2	2	1	3.4
1	3	2	1	4.9
-1	2	4	1	4.6
1	2	2	1	3.5
1	3	4	1	4.3
1	2	2	2	4.5
1	2	2	1	3.8
1	2	2	1	4.2
1	2	4	1	4.2
1	2	2	1	5
-1	2	2	2	4.1
1	2	4	1	4.6
-1	2	2	1	4.1
1	1	2	1	4.3
1	2	4	1	4.3
1	1	2	1	5
-1	3	2	1	4.1
-1	3	2	1	4.7
-1	3	2	1	3.6
1	3	4	2	4.1
1	3	4	1	4.1
-1	2	2	1	3.5
-1	2	2	1	3.4
1	3	4	1	4.1
1	2	2	1	4.5
-1	3	4	2	4.4
1	2	2	1	5
1	2	2	1	4.1
-1	3	2	1	4.1
-1	2	2	2	4.5
1	2	2	1	5
1	2	2	1	3.8
1	1	2	1	4.7
1	2	2	1	4.5
1	2	2	1	3.7
-1	2	3	1	4.4
1	2	2	1	3.9
1	3	2	1	4.5
1	1	2	1	4.2
1	2	2	1	3.6
1	1	2	1	4.5
1	1	2	1	4.1
-1	2	2	1	3.7
1	1	2	1	4.1
1	2	2	1	4.3
1	3	5	1	4.4
1	2	2	1	4.7
1	2	2	1	3.9
-1	3	4	1	5
-1	2	2	1	5
-1	2	2	1	4.4
1	2	2	1	4.7
1	3	3	1	3.7
1	2	2	1	4.6
1	3	5	1	3.9
-1	2	4	1	4.5
1	2	2	1	4.5
1	1	2	1	3
1	2	2	1	3.8
-1	1	2	1	4
1	3	4	1	4
1	3	4	1	4
1	3	4	1	4
1	3	4	1	4.5
-1	3	4	1	3.5
1	2	2	1	4.6
1	2	2	1	3.7
1	2	2	1	4.6
-1	2	2	1	4.4
1	2	2	1	4.5
-1	2	2	1	4.1
-1	2	4	1	3.8
1	3	4	1	4.4
1	3	4	1	4.8
-1	3	4	1	4
-1	3	4	1	4.7
1	3	4	1	4.4
1	3	4	1	4.1
1	3	4	1	4.2
1	3	4	1	4.6
1	3	4	1	3.8
1	3	4	1	4.2
-1	2	4	1	4
1	2	4	1	4.4
-1	2	2	1	3.9
1	2	2	1	4.8
-1	2	2	1	4.3
1	2	2	1	4.1
1	2	2	1	4.2
1	2	2	1	4.4
1	2	2	1	3.9
1	2	2	2	3.2
1	2	2	1	4.5
1	2	2	1	4.2
-1	2	2	1	3.9
1	2	2	1	3.6
1	2	2	1	5
1	2	2	1	4.4
1	2	2	1	4.2
1	2	2	1	4.4
1	2	2	1	4.3
1	2	2	1	4.3
1	2	2	1	4.5
-1	2	2	1	3.8
1	2	2	1	5
1	2	2	1	5
1	2	2	2	4
1	2	2	1	4.4
1	2	2	1	4.7
1	2	2	1	4.8
1	2	2	1	4.6
1	2	2	1	4.4
1	2	2	1	4.1
1	2	2	1	4.3
-1	2	2	1	3.9
-1	2	2	1	4.9
1	2	2	1	4.3
1	2	2	1	4.4
1	2	2	1	4.3
1	2	2	1	4
1	2	2	1	4.5
1	2	2	1	3.6
1	3	5	1	3.4
-1	2	4	1	4.2
-1	3	5	1	4.3
1	3	4	1	3.8
1	2	5	1	4.2
-1	3	4	1	3.7
1	3	2	1	4.2
1	3	5	1	4.2
1	3	5	1	4.6
1	3	2	1	4.7
-1	3	5	2	3.7
1	2	5	1	4.9
-1	2	5	1	4.5
1	2	2	1	3.7
1	2	2	1	4.7
-1	2	2	2	2.8
-1	2	2	2	4.2
1	2	2	2	4.6
1	2	2	1	4
1	2	2	2	3.6
1	2	2	1	4.5
-1	2	2	1	4.1
-1	2	2	1	3.8
-1	2	2	2	3.6
-1	3	5	1	3.6
-1	2	2	1	4.3
-1	2	2	1	3.6
-1	2	2	2	3.8
1	2	2	1	4.5
1	2	2	2	3.6
1	2	2	1	4
1	2	2	2	4.6
-1	2	2	2	3.9
-1	2	2	2	2.8
1	2	2	2	4.7
-1	2	2	2	4.1
1	2	2	2	2.7
1	2	2	2	4.2
-1	2	2	2	4.4
1	2	2	2	4.4
1	2	2	1	4.1
1	2	2	1	3.9
1	2	2	1	4
1	3	4	1	4
1	3	5	1	4.2
1	2	4	1	4.8
-1	1	2	2	3.4
1	2	5	1	4.9
-1	2	2	2	4.3
1	2	2	2	4.6
-1	2	2	2	3.5
-1	2	2	2	4.3
1	2	2	1	3.6
-1	2	2	2	3.5
-1	2	2	2	3.6
-1	2	2	2	3.5
1	2	2	1	3.6
-1	2	2	2	2.9
1	2	2	1	4
-1	2	2	1	3.9
-1	2	2	2	3.8
-1	2	2	1	3.5
1	3	5	1	5
-1	1	2	1	3.4
1	3	5	1	5
1	3	5	1	5
-1	3	4	1	4.3
-1	3	4	1	4.2
-1	3	4	1	4.3
-1	3	4	1	4
-1	1	1	1	3.2
1	1	1	1	3.7
1	1	2	1	3.8
-1	3	5	1	4.3
1	3	5	1	4.3
-1	3	2	2	4.3
1	3	4	1	3.8
-1	3	5	1	3.6
-1	3	3	1	5
1	3	3	1	4
-1	3	4	1	4.3
-1	3	4	1	4.6
-1	3	2	1	2.9
-1	3	2	1	4.9
1	3	2	2	3
-1	3	1	1	3.6
1	3	3	1	4.4
1	3	3	1	4.4
-1	3	3	1	3.7
1	3	5	1	4
1	3	4	1	4
1	3	2	1	3.5
1	3	2	1	4.5
1	3	2	1	4.5
1	3	2	1	4.5
1	3	4	1	4.8
-1	3	2	1	4.4
1	3	2	1	5
1	3	2	1	4.7
1	3	2	1	4.8
1	3	4	1	4.4
1	3	2	1	5
-1	3	2	1	4.1
1	3	4	1	4.6
-1	3	5	1	4.2
1	3	3	1	4.2	4.1151	0.0849
1	3	3	1	4	4.1151	0.1151
1	3	3	1	3.5	4.1151	0.6151
-1	3	4	1	4.9	4.1632	0.7368
1	3	3	1	4.2	4.1151	0.0849
1	3	3	1	3	4.1151	1.1151
-1	3	4	1	4.1	4.1632	0.0632
1	3	2	1	3.8	4.6276	0.8276
1	3	3	1	5	4.1151	0.8849
1	3	3	1	5	4.1151	0.8849
1	3	4	1	5	4.2128	0.7872
-1	3	5	1	4.8	3.9119	0.8881
1	3	4	1	4.5	4.2128	0.2872
1	3	4	1	4.5	4.2128	0.2872
-1	1	1	2	3.3	4.0064	0.7064
-1	1	1	1	4	4.05	0.05
1	1	1	1	3.9	3.7	0.2
-1	1	1	1	4.1	4.05	0.05
1	1	1	2	3.9	3.6482	0.2518
-1	1	1	1	4.1	4.05	0.05
-1	1	1	2	3.5	4.0064	0.5064
1	1	1	2	3.9	3.6482	0.2518
-1	1	1	2	3.5	4.0064	0.5064
1	1	1	1	3.9	3.7	0.2
1	1	1	2	3.9	3.6482	0.2518
-1	1	1	1	3.9	4.05	0.15
-1	1	1	1	4.1	4.05	0.05
-1	1	1	2	3.3	4.0064	0.7064
1	1	1	2	4	3.6482	0.3518
-1	1	1	1	4.1	4.05	0.05
1	1	1	1	4.3	3.7	0.6
-1	1	1	2	3.3	4.0064	0.7064
1	1	1	2	4.1	3.6482	0.4518
-1	1	1	1	4.1	4.05	0.05
1	1	1	2	3.9	3.6482	0.2518
-1	1	1	1	4.1	4.05	0.05
1	1	1	1	3.9	3.7	0.2
1	1	1	2	3.9	3.6482	0.2518
-1	1	1	2	4.1	4.0064	0.0936
1	1	1	2	4.1	3.6482	0.4518
-1	1	1	1	4.1	4.05	0.05
-1	1	1	1	4.1	4.05	0.05
-1	1	1	2	3.3	4.0064	0.7064
1	1	1	1	3.9	3.7	0.2
-1	1	1	2	3.5	4.0064	0.5064
-1	1	1	2	3.3	4.0064	0.7064
1	1	1	2	4.3	3.6482	0.6518
1	1	1	2	4	3.6482	0.3518
1	1	1	1	3.9	3.7	0.2
1	1	1	1	4.3	3.7	0.6
1	1	1	2	3.9	3.6482	0.2518
-1	1	1	1	4.1	4.05	0.05
-1	1	1	2	3.5	4.0064	0.5064
1	1	1	2	4	3.6482	0.3518
-1	1	1	2	3.3	4.0064	0.7064
1	1	1	2	3.9	3.6482	0.2518
-1	1	1	1	4.1	4.05	0.05
-1	1	1	2	3.3	4.0064	0.7064
-1	1	1	1	4.1	4.05	0.05
-1	1	1	1	4.1	4.05	0.05
-1	1	1	2	3.3	4.0064	0.7064
1	1	1	2	3.9	3.6482	0.2518
-1	1	1	1	4.1	4.05	0.05
-1	1	1	2	3.3	4.0064	0.7064
1	1	1	2	3.9	3.6482	0.2518
-1	1	1	1	4.1	4.05	0.05
-1	1	1	1	4.1	4.05	0.05
-1	1	1	2	3.5	4.0064	0.5064
1	1	1	1	4.3	3.7	0.6
1	1	1	2	3.9	3.6482	0.2518
1	1	1	2	4.2	3.6482	0.5518
1	1	1	2	4.1	3.6482	0.4518
1	1	1	2	4	3.6482	0.3518
1	1	1	2	4.2	3.6482	0.5518
-1	1	1	2	3.5	4.0064	0.5064
1	1	1	1	4.3	3.7	0.6
-1	1	1	2	3.5	4.0064	0.5064
-1	1	1	2	3.3	4.0064	0.7064
-1	1	1	2	3.5	4.0064	0.5064
1	1	1	1	3.9	3.7	0.2
1	1	1	1	4.3	3.7	0.6
-1	1	1	2	3.5	4.0064	0.5064
-1	1	1	1	4.1	4.05	0.05
-1	1	1	2	3.3	4.0064	0.7064
-1	1	1	2	3.5	4.0064	0.5064
-1	1	1	1	4	4.05	0.05
				Actual value of mark	Predicted value of mark	Average absolute error
				3.93372	3.91936	0.382281
