# Supplementary material for: Youth and forecasting of sustainable development pillars: An adaptive neuro-fuzzy inference system approach
Source: PLoS One. 2019 Jun 25;14(6):e0218855. doi: 10.1371/journal.pone.0218855 (PMC6592548; doi:10.1371/journal.pone.0218855)
Supplement: S3 File — (XLS) [file pone.0218855.s003.xls]

## Sheet: Environmental pillar
Gender	Age categories	Level of education	Types of settlements	Arithemtic mean (tn) per participant	Prediction of arithmetic mean (tn) per participant	Absolute error
1	2	2	1	3.5	4.249	0.749
1	2	2	1	4	4.249	0.249
1	2	2	1	4	4.249	0.249
-1	2	4	1	3.5	3.7851	0.2851
-1	3	4	1	4.33333	4.1591	0.174233
1	2	2	1	4.16667	4.249	0.0823333
1	2	4	1	4.66667	4.3333	0.333367
1	3	4	1	4.16667	4.1506	0.0160667
-1	3	5	1	3.83333	4.1422	0.308867
-1	3	4	1	2.66667	4.1591	1.49243
1	3	4	1	4	4.1506	0.1506
1	3	4	1	3.66667	4.1506	0.483933
1	3	4	1	4	4.1506	0.1506
1	2	4	1	4.5	4.3333	0.1667
-1	2	2	1	4.33333	4.1684	0.164933
-1	2	2	1	3.33333	4.1684	0.835067
1	2	2	1	3.33333	4.249	0.915667
1	2	2	1	3	4.249	1.249
1	3	2	1	5	4.6694	0.3306
1	2	2	2	5	4.3718	0.6282
1	2	4	1	3.5	4.3333	0.8333
1	2	2	1	4.5	4.249	0.251
1	2	2	1	4.5	4.249	0.251
1	2	2	1	5	4.249	0.751
1	3	5	2	3.83333	3.8333	3.33333e-05
1	2	4	1	3.66667	4.3333	0.666633
1	2	4	1	4.66667	4.3333	0.333367
-1	2	2	1	5	4.1684	0.8316
1	2	4	1	4	4.3333	0.3333
1	3	4	1	4.16667	4.1506	0.0160667
-1	3	2	1	4.16667	4.3898	0.223133
1	3	4	1	4.33333	4.1506	0.182733
1	2	2	1	3	4.249	1.249
1	3	2	1	4.33333	4.6694	0.336067
-1	3	2	1	5	4.3898	0.6102
1	3	4	1	2.83333	4.1506	1.31727
1	3	3	1	3.66667	4.1541	0.487433
1	1	2	1	4.5	4.3636	0.1364
1	3	3	1	4	4.1541	0.1541
1	3	2	1	4.33333	4.6694	0.336067
1	2	2	1	4.83333	4.249	0.584333
-1	2	2	1	5	4.1684	0.8316
1	2	2	1	4.16667	4.249	0.0823333
-1	3	4	1	4.5	4.1591	0.3409
1	2	2	1	4.16667	4.249	0.0823333
1	3	3	1	3.83333	4.1541	0.320767
1	3	4	1	5	4.1506	0.8494
-1	3	2	1	5	4.3898	0.6102
1	3	4	1	4.66667	4.1506	0.516067
-1	2	2	1	5	4.1684	0.8316
1	3	4	1	4	4.1506	0.1506
-1	3	4	1	3	4.1591	1.1591
-1	3	4	1	4.66667	4.1591	0.507567
-1	3	5	1	4.66667	4.1422	0.524467
-1	2	2	1	4.5	4.1684	0.3316
1	3	4	1	4.5	4.1506	0.3494
1	3	2	1	5	4.6694	0.3306
-1	2	2	1	4.66667	4.1684	0.498267
1	2	2	1	4.83333	4.249	0.584333
-1	1	1	1	5	4.25	0.75
1	2	2	1	4.33333	4.249	0.0843333
-1	2	2	1	4.16667	4.1684	0.00173333
1	1	2	1	4.66667	4.3636	0.303067
1	3	2	1	4.83333	4.6694	0.163933
1	2	2	1	4.5	4.249	0.251
-1	3	2	1	3	4.3898	1.3898
1	2	2	1	3.83333	4.249	0.415667
1	3	2	1	4.66667	4.6694	0.00273333
-1	2	2	1	4.33333	4.1684	0.164933
1	2	2	1	4.66667	4.249	0.417667
-1	3	5	1	4.5	4.1422	0.3578
1	2	2	1	4.16667	4.249	0.0823333
1	2	2	1	4.5	4.249	0.251
1	2	2	1	5	4.249	0.751
1	3	2	1	5	4.6694	0.3306
-1	2	4	1	4.33333	3.7851	0.548233
1	2	2	1	3.33333	4.249	0.915667
1	3	4	1	4.83333	4.1506	0.682733
1	2	2	2	4.16667	4.3718	0.205133
1	2	2	1	4.66667	4.249	0.417667
1	2	2	1	4.16667	4.249	0.0823333
1	2	4	1	4.66667	4.3333	0.333367
1	2	2	1	5	4.249	0.751
-1	2	2	2	3.5	4.0093	0.5093
1	2	4	1	4.16667	4.3333	0.166633
-1	2	2	1	4	4.1684	0.1684
1	1	2	1	4	4.3636	0.3636
1	2	4	1	4.83333	4.3333	0.500033
1	1	2	1	5	4.3636	0.6364
-1	3	2	1	4.5	4.3898	0.1102
-1	3	2	1	4.83333	4.3898	0.443533
-1	3	2	1	4.66667	4.3898	0.276867
1	3	4	2	4.16667	4.1667	3.33333e-05
1	3	4	1	4.16667	4.1506	0.0160667
-1	2	2	1	3.83333	4.1684	0.335067
-1	2	2	1	2.16667	4.1684	2.00173
1	3	4	1	4.33333	4.1506	0.182733
1	2	2	1	4.83333	4.249	0.584333
-1	3	4	2	4.33333	4.3333	3.33333e-05
1	2	2	1	5	4.249	0.751
1	2	2	1	4.5	4.249	0.251
-1	3	2	1	4.66667	4.3898	0.276867
-1	2	2	2	4.83333	4.0093	0.824033
1	2	2	1	5	4.249	0.751
1	2	2	1	4	4.249	0.249
1	1	2	1	5	4.3636	0.6364
1	2	2	1	4.5	4.249	0.251
1	2	2	1	3.33333	4.249	0.915667
-1	2	3	1	4.33333	3.672	0.661333
1	2	2	1	4.16667	4.249	0.0823333
1	3	2	1	4.83333	4.6694	0.163933
1	1	2	1	5	4.3636	0.6364
1	2	2	1	4.5	4.249	0.251
1	1	2	1	4.33333	4.3636	0.0302667
1	1	2	1	4	4.3636	0.3636
-1	2	2	1	4.66667	4.1684	0.498267
1	1	2	1	4.16667	4.3636	0.196933
1	2	2	1	5	4.249	0.751
1	3	5	1	5	4.385	0.615
1	2	2	1	4.33333	4.249	0.0843333
1	2	2	1	3.66667	4.249	0.582333
-1	3	4	1	5	4.1591	0.8409
-1	2	2	1	5	4.1684	0.8316
-1	2	2	1	4.16667	4.1684	0.00173333
1	2	2	1	4.5	4.249	0.251
1	3	3	1	3.5	4.1541	0.6541
1	2	2	1	4.66667	4.249	0.417667
1	3	5	1	4.33333	4.385	0.0516667
-1	2	4	1	1.66667	3.7851	2.11843
1	2	2	1	5	4.249	0.751
1	1	2	1	3	4.3636	1.3636
1	2	2	1	4.16667	4.249	0.0823333
-1	1	2	1	3.83333	3.4167	0.416633
1	3	4	1	3.83333	4.1506	0.317267
1	3	4	1	3.83333	4.1506	0.317267
1	3	4	1	3.83333	4.1506	0.317267
1	3	4	1	4.16667	4.1506	0.0160667
-1	3	4	1	4	4.1591	0.1591
1	2	2	1	3.83333	4.249	0.415667
1	2	2	1	4	4.249	0.249
1	2	2	1	3.83333	4.249	0.415667
-1	2	2	1	4.66667	4.1684	0.498267
1	2	2	1	4.16667	4.249	0.0823333
-1	2	2	1	4.66667	4.1684	0.498267
-1	2	4	1	4.16667	3.7851	0.381567
1	3	4	1	4	4.1506	0.1506
1	3	4	1	4.83333	4.1506	0.682733
-1	3	4	1	4	4.1591	0.1591
-1	3	4	1	4.83333	4.1591	0.674233
1	3	4	1	4.33333	4.1506	0.182733
1	3	4	1	4	4.1506	0.1506
1	3	4	1	4.5	4.1506	0.3494
1	3	4	1	4.83333	4.1506	0.682733
1	3	4	1	3.66667	4.1506	0.483933
1	3	4	1	4.16667	4.1506	0.0160667
-1	2	4	1	4.16667	3.7851	0.381567
1	2	4	1	4.16667	4.3333	0.166633
-1	2	2	1	3.66667	4.1684	0.501733
1	2	2	1	4.83333	4.249	0.584333
-1	2	2	1	4.16667	4.1684	0.00173333
1	2	2	1	4.16667	4.249	0.0823333
1	2	2	1	4	4.249	0.249
1	2	2	1	4.33333	4.249	0.0843333
1	2	2	1	3.16667	4.249	1.08233
1	2	2	2	3.5	4.3718	0.8718
1	2	2	1	4.66667	4.249	0.417667
1	2	2	1	5	4.249	0.751
-1	2	2	1	3.83333	4.1684	0.335067
1	2	2	1	4.66667	4.249	0.417667
1	2	2	1	5	4.249	0.751
1	2	2	1	3.5	4.249	0.749
1	2	2	1	4.33333	4.249	0.0843333
1	2	2	1	3.5	4.249	0.749
1	2	2	1	4.5	4.249	0.251
1	2	2	1	4.16667	4.249	0.0823333
1	2	2	1	4.66667	4.249	0.417667
-1	2	2	1	3.5	4.1684	0.6684
1	2	2	1	5	4.249	0.751
1	2	2	1	5	4.249	0.751
1	2	2	2	4.33333	4.3718	0.0384667
1	2	2	1	4.33333	4.249	0.0843333
1	2	2	1	4.83333	4.249	0.584333
1	2	2	1	4.5	4.249	0.251
1	2	2	1	4.83333	4.249	0.584333
1	2	2	1	4.16667	4.249	0.0823333
1	2	2	1	4	4.249	0.249
1	2	2	1	5	4.249	0.751
-1	2	2	1	4.66667	4.1684	0.498267
-1	2	2	1	3.83333	4.1684	0.335067
1	2	2	1	4	4.249	0.249
1	2	2	1	4.5	4.249	0.251
1	2	2	1	4.16667	4.249	0.0823333
1	2	2	1	3.83333	4.249	0.415667
1	2	2	1	4.5	4.249	0.251
1	2	2	1	3.16667	4.249	1.08233
1	3	5	1	5	4.385	0.615
-1	2	4	1	4.16667	3.7851	0.381567
-1	3	5	1	4.5	4.1422	0.3578
1	3	4	1	4.16667	4.1506	0.0160667
1	2	5	1	4.5	4.8333	0.3333
-1	3	4	1	3.83333	4.1591	0.325767
1	3	2	1	4.16667	4.6694	0.502733
1	3	5	1	4	4.385	0.385
1	3	5	1	4.83333	4.385	0.448333
1	3	2	1	4.83333	4.6694	0.163933
-1	3	5	2	3.83333	3.8333	3.33333e-05
1	2	5	1	5	4.8333	0.1667
-1	2	5	1	4.83333	4.7348	0.0985333
1	2	2	1	3.83333	4.249	0.415667
1	2	2	1	4.5	4.249	0.251
-1	2	2	2	3.5	4.0093	0.5093
-1	2	2	2	3.5	4.0093	0.5093
1	2	2	2	4.83333	4.3718	0.461533
1	2	2	1	3.83333	4.249	0.415667
1	2	2	2	4	4.3718	0.3718
1	2	2	1	4	4.249	0.249
-1	2	2	1	4.16667	4.1684	0.00173333
-1	2	2	1	4.33333	4.1684	0.164933
-1	2	2	2	3.66667	4.0093	0.342633
-1	3	5	1	2.66667	4.1422	1.47553
-1	2	2	1	4.16667	4.1684	0.00173333
-1	2	2	1	3.66667	4.1684	0.501733
-1	2	2	2	4.33333	4.0093	0.324033
1	2	2	1	4	4.249	0.249
1	2	2	2	4	4.3718	0.3718
1	2	2	1	3.83333	4.249	0.415667
1	2	2	2	4.83333	4.3718	0.461533
-1	2	2	2	3.83333	4.0093	0.175967
-1	2	2	2	3.5	4.0093	0.5093
1	2	2	2	4.5	4.3718	0.1282
-1	2	2	2	4.16667	4.0093	0.157367
1	2	2	2	3.66667	4.3718	0.705133
1	2	2	2	4.66667	4.3718	0.294867
-1	2	2	2	4.66667	4.0093	0.657367
1	2	2	2	4.66667	4.3718	0.294867
1	2	2	1	4	4.249	0.249
1	2	2	1	4	4.249	0.249
1	2	2	1	4.5	4.249	0.251
1	3	4	1	4	4.1506	0.1506
1	3	5	1	4	4.385	0.385
1	2	4	1	4.83333	4.3333	0.500033
-1	1	2	2	3.66667	3.6667	3.33333e-05
1	2	5	1	5	4.8333	0.1667
-1	2	2	2	4.83333	4.0093	0.824033
1	2	2	2	4.66667	4.3718	0.294867
-1	2	2	2	4.33333	4.0093	0.324033
-1	2	2	2	4.33333	4.0093	0.324033
1	2	2	1	4	4.249	0.249
-1	2	2	2	4.5	4.0093	0.4907
-1	2	2	2	4	4.0093	0.0093
-1	2	2	2	4.16667	4.0093	0.157367
1	2	2	1	3.16667	4.249	1.08233
-1	2	2	2	3.66667	4.0093	0.342633
1	2	2	1	3.5	4.249	0.749
-1	2	2	1	4.16667	4.1684	0.00173333
-1	2	2	2	2.83333	4.0093	1.17597
-1	2	2	1	3.16667	4.1684	1.00173
1	3	5	1	4.33333	4.385	0.0516667
-1	1	2	1	3	3.4167	0.4167
1	3	5	1	5	4.385	0.615
1	3	5	1	4.83333	4.385	0.448333
-1	3	4	1	4.33333	4.1591	0.174233
-1	3	4	1	4.16667	4.1591	0.00756667
-1	3	4	1	4.33333	4.1591	0.174233
-1	3	4	1	4	4.1591	0.1591
-1	1	1	1	3.5	4.25	0.75
1	1	1	1	3.83333	3.8334	6.66667e-05
1	1	2	1	4.33333	4.3636	0.0302667
-1	3	5	1	4.5	4.1422	0.3578
1	3	5	1	3.33333	4.385	1.05167
-1	3	2	2	3.83333	3.8333	3.33333e-05
1	3	4	1	4.16667	4.1506	0.0160667
-1	3	5	1	3.83333	4.1422	0.308867
-1	3	3	1	5	4.1786	0.8214
1	3	3	1	3.5	4.1541	0.6541
-1	3	4	1	4.33333	4.1591	0.174233
-1	3	4	1	4.33333	4.1591	0.174233
-1	3	2	1	4	4.3898	0.3898
-1	3	2	1	5	4.3898	0.6102
1	3	2	2	3	3	0
-1	3	1	1	3.66667	4.4494	0.782733
1	3	3	1	4.5	4.1541	0.3459
1	3	3	1	4.5	4.1541	0.3459
-1	3	3	1	3.33333	4.1786	0.845267
1	3	5	1	3.33333	4.385	1.05167
1	3	4	1	3.83333	4.1506	0.317267
1	3	2	1	3.83333	4.6694	0.836067
1	3	2	1	4.66667	4.6694	0.00273333
1	3	2	1	4.66667	4.6694	0.00273333
1	3	2	1	4.66667	4.6694	0.00273333
1	3	4	1	4.66667	4.1506	0.516067
-1	3	2	1	4	4.3898	0.3898
1	3	2	1	5	4.6694	0.3306
1	3	2	1	4.33333	4.6694	0.336067
1	3	2	1	5	4.6694	0.3306
1	3	4	1	4.16667	4.1506	0.0160667
1	3	2	1	5	4.6694	0.3306
-1	3	2	1	4.83333	4.3898	0.443533
1	3	4	1	5	4.1506	0.8494
-1	3	5	1	4.66667	4.1422	0.524467
1	3	3	1	4	4.1541	0.1541
1	3	3	1	3.66667	4.1541	0.487433
1	3	3	1	4.16667	4.1541	0.0125667
-1	3	4	1	5	4.1591	0.8409
1	3	3	1	3.66667	4.1541	0.487433
1	3	3	1	3	4.1541	1.1541
-1	3	4	1	4.83333	4.1591	0.674233
1	3	2	1	4.16667	4.6694	0.502733
1	3	3	1	5	4.1541	0.8459
1	3	3	1	5	4.1541	0.8459
1	3	4	1	5	4.1506	0.8494
-1	3	5	1	5	4.1422	0.8578
1	3	4	1	4.16667	4.1506	0.0160667
1	3	4	1	4.16667	4.1506	0.0160667
-1	1	1	2	3.16667	4.227	1.06033
-1	1	1	1	4	4.25	0.25
1	1	1	1	4.16667	3.8334	0.333267
-1	1	1	1	4	4.25	0.25
1	1	1	2	4	3.7826	0.2174
-1	1	1	1	4.16667	4.25	0.0833333
-1	1	1	2	3.33333	4.227	0.893667
1	1	1	2	4	3.7826	0.2174
-1	1	1	2	3.33333	4.227	0.893667
1	1	1	1	4	3.8334	0.1666
1	1	1	2	4	3.7826	0.2174
-1	1	1	1	4	4.25	0.25
-1	1	1	1	4	4.25	0.25
-1	1	1	2	3.16667	4.227	1.06033
1	1	1	2	3.83333	3.7826	0.0507333
-1	1	1	1	4	4.25	0.25
1	1	1	1	4.16667	3.8334	0.333267
-1	1	1	2	3.16667	4.227	1.06033
1	1	1	2	4.16667	3.7826	0.384067
-1	1	1	1	4	4.25	0.25
1	1	1	2	4.33333	3.7826	0.550733
-1	1	1	1	4	4.25	0.25
1	1	1	1	4.16667	3.8334	0.333267
1	1	1	2	4	3.7826	0.2174
-1	1	1	2	4	4.227	0.227
1	1	1	2	4.33333	3.7826	0.550733
-1	1	1	1	3.83333	4.25	0.416667
-1	1	1	1	4	4.25	0.25
-1	1	1	2	3.16667	4.227	1.06033
1	1	1	1	4.16667	3.8334	0.333267
-1	1	1	2	3.33333	4.227	0.893667
-1	1	1	2	3.16667	4.227	1.06033
1	1	1	2	4.33333	3.7826	0.550733
1	1	1	2	3.83333	3.7826	0.0507333
1	1	1	1	4.16667	3.8334	0.333267
1	1	1	1	4.16667	3.8334	0.333267
1	1	1	2	4	3.7826	0.2174
-1	1	1	1	4	4.25	0.25
-1	1	1	2	3.33333	4.227	0.893667
1	1	1	2	4.16667	3.7826	0.384067
-1	1	1	2	3.16667	4.227	1.06033
1	1	1	2	3.83333	3.7826	0.0507333
-1	1	1	1	4	4.25	0.25
-1	1	1	2	3.16667	4.227	1.06033
-1	1	1	1	4	4.25	0.25
-1	1	1	1	4	4.25	0.25
-1	1	1	2	3.16667	4.227	1.06033
1	1	1	2	4	3.7826	0.2174
-1	1	1	1	4	4.25	0.25
-1	1	1	2	3.16667	4.227	1.06033
1	1	1	2	4	3.7826	0.2174
-1	1	1	1	4	4.25	0.25
-1	1	1	1	4	4.25	0.25
-1	1	1	2	3.33333	4.227	0.893667
1	1	1	1	4.33333	3.8334	0.499933
1	1	1	2	4	3.7826	0.2174
1	1	1	2	4.33333	3.7826	0.550733
1	1	1	2	4.33333	3.7826	0.550733
1	1	1	2	4.16667	3.7826	0.384067
1	1	1	2	4.16667	3.7826	0.384067
-1	1	1	2	3.33333	4.227	0.893667
1	1	1	1	4.16667	3.8334	0.333267
-1	1	1	2	3.33333	4.227	0.893667
-1	1	1	2	3.16667	4.227	1.06033
-1	1	1	2	3.33333	4.227	0.893667
1	1	1	1	4.16667	3.8334	0.333267
1	1	1	1	4.33333	3.8334	0.499933
-1	1	1	2	3.33333	4.227	0.893667
-1	1	1	1	4	4.25	0.25
-1	1	1	2	3.16667	4.227	1.06033
-1	1	1	2	3.33333	4.227	0.893667
-1	1	1	1	4	4.25	0.25
				Actual value of mark	Predicted value of mark	Average absolute error
				4.16321	4.07237	0.503906
Legend: 1-Female, -1-Male	Legend: 1-from15 to 19 years, 2-from 20 to 24 years, 3-from 25 to 30 years	Legend: 1-Elementary school, 2-High school students, 3-College completed, 4-Students, 5-Faculty completed	Legend: 1-Urban, 2-Rural

## Sheet: Economic pillar
Gender	Age categories	Level of education	Types of settlements	Arithemtic mean (tn) per participant	Prediction of arithmetic mean (tn) per participant	Absolute error
1	2	2	1	3.5	4.0556	0.5556
1	2	2	1	3.5	4.0556	0.5556
1	2	2	1	3.5	4.0556	0.5556
-1	2	4	1	3.5	4.1307	0.6307
-1	3	4	1	4.33333	3.9738	0.359533
1	2	2	1	4	4.0556	0.0556
1	2	4	1	4	4.1212	0.1212
1	3	4	1	3.66667	3.9716	0.304933
-1	3	5	1	3.83333	3.949	0.115667
-1	3	4	1	3.33333	3.9738	0.640467
1	3	4	1	3.83333	3.9716	0.138267
1	3	4	1	3.83333	3.9716	0.138267
1	3	4	1	4.33333	3.9716	0.361733
1	2	4	1	4.5	4.1212	0.3788
-1	2	2	1	4.33333	3.9846	0.348733
-1	2	2	1	4	3.9846	0.0154
1	2	2	1	3.5	4.0556	0.5556
1	2	2	1	3.66667	4.0556	0.388933
1	3	2	1	5	4.5652	0.4348
1	2	2	2	4.66667	3.9231	0.743567
1	2	4	1	3.33333	4.1212	0.787867
1	2	2	1	3.33333	4.0556	0.722267
1	2	2	1	3.33333	4.0556	0.722267
1	2	2	1	5	4.0556	0.9444
1	3	5	2	3.66667	3.6667	3.33333e-05
1	2	4	1	4	4.1212	0.1212
1	2	4	1	3.83333	4.1212	0.287867
-1	2	2	1	4.83333	3.9846	0.848733
1	2	4	1	4	4.1212	0.1212
1	3	4	1	3	3.9716	0.9716
-1	3	2	1	4.16667	4.1731	0.00643333
1	3	4	1	4.16667	3.9716	0.195067
1	2	2	1	3	4.0556	1.0556
1	3	2	1	4.33333	4.5652	0.231867
-1	3	2	1	5	4.1731	0.8269
1	3	4	1	2.66667	3.9716	1.30493
1	3	3	1	3.16667	3.9909	0.824233
1	1	2	1	3.83333	4.0303	0.196967
1	3	3	1	4.16667	3.9909	0.175767
1	3	2	1	4.33333	4.5652	0.231867
1	2	2	1	4.5	4.0556	0.4444
-1	2	2	1	5	3.9846	1.0154
1	2	2	1	4.16667	4.0556	0.111067
-1	3	4	1	4.33333	3.9738	0.359533
1	2	2	1	4.16667	4.0556	0.111067
1	3	3	1	4.16667	3.9909	0.175767
1	3	4	1	5	3.9716	1.0284
-1	3	2	1	5	4.1731	0.8269
1	3	4	1	4.83333	3.9716	0.861733
-1	2	2	1	5	3.9846	1.0154
1	3	4	1	3.5	3.9716	0.4716
-1	3	4	1	3.5	3.9738	0.4738
-1	3	4	1	4	3.9738	0.0262
-1	3	5	1	4.16667	3.949	0.217667
-1	2	2	1	3	3.9846	0.9846
1	3	4	1	3.83333	3.9716	0.138267
1	3	2	1	5	4.5652	0.4348
-1	2	2	1	3.33333	3.9846	0.651267
1	2	2	1	4.66667	4.0556	0.611067
-1	1	1	1	4.83333	4	0.833333
1	2	2	1	3.66667	4.0556	0.388933
-1	2	2	1	4.16667	3.9846	0.182067
1	1	2	1	4.16667	4.0303	0.136367
1	3	2	1	4.83333	4.5652	0.268133
1	2	2	1	3.16667	4.0556	0.888933
-1	3	2	1	3	4.1731	1.1731
1	2	2	1	3.83333	4.0556	0.222267
1	3	2	1	4.83333	4.5652	0.268133
-1	2	2	1	4	3.9846	0.0154
1	2	2	1	4.16667	4.0556	0.111067
-1	3	5	1	4.33333	3.949	0.384333
1	2	2	1	4	4.0556	0.0556
1	2	2	1	3.83333	4.0556	0.222267
1	2	2	1	4	4.0556	0.0556
1	3	2	1	5	4.5652	0.4348
-1	2	4	1	4.33333	4.1307	0.202633
1	2	2	1	3.33333	4.0556	0.722267
1	3	4	1	4.33333	3.9716	0.361733
1	2	2	2	4.5	3.9231	0.5769
1	2	2	1	4.16667	4.0556	0.111067
1	2	2	1	3.83333	4.0556	0.222267
1	2	4	1	4	4.1212	0.1212
1	2	2	1	5	4.0556	0.9444
-1	2	2	2	3.66667	3.5185	0.148167
1	2	4	1	4.66667	4.1212	0.545467
-1	2	2	1	4	3.9846	0.0154
1	1	2	1	4	4.0303	0.0303
1	2	4	1	4.16667	4.1212	0.0454667
1	1	2	1	5	4.0303	0.9697
-1	3	2	1	4	4.1731	0.1731
-1	3	2	1	4.66667	4.1731	0.493567
-1	3	2	1	3.83333	4.1731	0.339767
1	3	4	2	3.83333	3.8333	3.33333e-05
1	3	4	1	4.16667	3.9716	0.195067
-1	2	2	1	3	3.9846	0.9846
-1	2	2	1	2.83333	3.9846	1.15127
1	3	4	1	4.16667	3.9716	0.195067
1	2	2	1	4.33333	4.0556	0.277733
-1	3	4	2	4.16667	4.1667	3.33333e-05
1	2	2	1	5	4.0556	0.9444
1	2	2	1	4.33333	4.0556	0.277733
-1	3	2	1	4.5	4.1731	0.3269
-1	2	2	2	4.5	3.5185	0.9815
1	2	2	1	5	4.0556	0.9444
1	2	2	1	3.5	4.0556	0.5556
1	1	2	1	4.83333	4.0303	0.803033
1	2	2	1	4.83333	4.0556	0.777733
1	2	2	1	3.33333	4.0556	0.722267
-1	2	3	1	4.5	4.0524	0.4476
1	2	2	1	3.83333	4.0556	0.222267
1	3	2	1	4.66667	4.5652	0.101467
1	1	2	1	4.16667	4.0303	0.136367
1	2	2	1	3.16667	4.0556	0.888933
1	1	2	1	4.16667	4.0303	0.136367
1	1	2	1	4	4.0303	0.0303
-1	2	2	1	4.16667	3.9846	0.182067
1	1	2	1	3.83333	4.0303	0.196967
1	2	2	1	4.66667	4.0556	0.611067
1	3	5	1	4.33333	4.3781	0.0447667
1	2	2	1	4.5	4.0556	0.4444
1	2	2	1	3.5	4.0556	0.5556
-1	3	4	1	5	3.9738	1.0262
-1	2	2	1	5	3.9846	1.0154
-1	2	2	1	4	3.9846	0.0154
1	2	2	1	4.66667	4.0556	0.611067
1	3	3	1	4	3.9909	0.0091
1	2	2	1	4.16667	4.0556	0.111067
1	3	5	1	4	4.3781	0.3781
-1	2	4	1	4.33333	4.1307	0.202633
1	2	2	1	5	4.0556	0.9444
1	1	2	1	3	4.0303	1.0303
1	2	2	1	3.83333	4.0556	0.222267
-1	1	2	1	3.66667	3.25	0.416667
1	3	4	1	3.66667	3.9716	0.304933
1	3	4	1	3.66667	3.9716	0.304933
1	3	4	1	3.66667	3.9716	0.304933
1	3	4	1	4	3.9716	0.0284
-1	3	4	1	3	3.9738	0.9738
1	2	2	1	4.33333	4.0556	0.277733
1	2	2	1	4	4.0556	0.0556
1	2	2	1	4.33333	4.0556	0.277733
-1	2	2	1	4.16667	3.9846	0.182067
1	2	2	1	4	4.0556	0.0556
-1	2	2	1	4.33333	3.9846	0.348733
-1	2	4	1	3.83333	4.1307	0.297367
1	3	4	1	3.83333	3.9716	0.138267
1	3	4	1	4.83333	3.9716	0.861733
-1	3	4	1	3.83333	3.9738	0.140467
-1	3	4	1	4.33333	3.9738	0.359533
1	3	4	1	3.83333	3.9716	0.138267
1	3	4	1	3.83333	3.9716	0.138267
1	3	4	1	3.83333	3.9716	0.138267
1	3	4	1	4.16667	3.9716	0.195067
1	3	4	1	3.5	3.9716	0.4716
1	3	4	1	4	3.9716	0.0284
-1	2	4	1	4.33333	4.1307	0.202633
1	2	4	1	4.16667	4.1212	0.0454667
-1	2	2	1	3.83333	3.9846	0.151267
1	2	2	1	4.83333	4.0556	0.777733
-1	2	2	1	4	3.9846	0.0154
1	2	2	1	4	4.0556	0.0556
1	2	2	1	4.16667	4.0556	0.111067
1	2	2	1	4.33333	4.0556	0.277733
1	2	2	1	3.83333	4.0556	0.222267
1	2	2	2	3.66667	3.9231	0.256433
1	2	2	1	4	4.0556	0.0556
1	2	2	1	4.66667	4.0556	0.611067
-1	2	2	1	4.16667	3.9846	0.182067
1	2	2	1	4.5	4.0556	0.4444
1	2	2	1	5	4.0556	0.9444
1	2	2	1	4.16667	4.0556	0.111067
1	2	2	1	4.16667	4.0556	0.111067
1	2	2	1	3.66667	4.0556	0.388933
1	2	2	1	4.33333	4.0556	0.277733
1	2	2	1	3.5	4.0556	0.5556
1	2	2	1	4.16667	4.0556	0.111067
-1	2	2	1	4	3.9846	0.0154
1	2	2	1	5	4.0556	0.9444
1	2	2	1	5	4.0556	0.9444
1	2	2	2	4.33333	3.9231	0.410233
1	2	2	1	4.5	4.0556	0.4444
1	2	2	1	4.5	4.0556	0.4444
1	2	2	1	4.5	4.0556	0.4444
1	2	2	1	4.5	4.0556	0.4444
1	2	2	1	3.83333	4.0556	0.222267
1	2	2	1	3.66667	4.0556	0.388933
1	2	2	1	4.33333	4.0556	0.277733
-1	2	2	1	4.33333	3.9846	0.348733
-1	2	2	1	4.66667	3.9846	0.682067
1	2	2	1	4.33333	4.0556	0.277733
1	2	2	1	3.66667	4.0556	0.388933
1	2	2	1	4.16667	4.0556	0.111067
1	2	2	1	3.66667	4.0556	0.388933
1	2	2	1	4.16667	4.0556	0.111067
1	2	2	1	3.83333	4.0556	0.222267
1	3	5	1	4.66667	4.3781	0.288567
-1	2	4	1	4	4.1307	0.1307
-1	3	5	1	4.16667	3.949	0.217667
1	3	4	1	4.66667	3.9716	0.695067
1	2	5	1	3.5	4.5	1
-1	3	4	1	4	3.9738	0.0262
1	3	2	1	4	4.5652	0.5652
1	3	5	1	4.33333	4.3781	0.0447667
1	3	5	1	5	4.3781	0.6219
1	3	2	1	4.5	4.5652	0.0652
-1	3	5	2	4.33333	4.3333	3.33333e-05
1	2	5	1	5	4.5	0.5
-1	2	5	1	4.66667	4.6098	0.0568667
1	2	2	1	3.66667	4.0556	0.388933
1	2	2	1	4.5	4.0556	0.4444
-1	2	2	2	2.83333	3.5185	0.685167
-1	2	2	2	3.66667	3.5185	0.148167
1	2	2	2	4.5	3.9231	0.5769
1	2	2	1	3.66667	4.0556	0.388933
1	2	2	2	2.66667	3.9231	1.25643
1	2	2	1	4	4.0556	0.0556
-1	2	2	1	3.66667	3.9846	0.317933
-1	2	2	1	4	3.9846	0.0154
-1	2	2	2	2.33333	3.5185	1.18517
-1	3	5	1	3.33333	3.949	0.615667
-1	2	2	1	4.33333	3.9846	0.348733
-1	2	2	1	2.33333	3.9846	1.65127
-1	2	2	2	3.83333	3.5185	0.314833
1	2	2	1	4	4.0556	0.0556
1	2	2	2	2.66667	3.9231	1.25643
1	2	2	1	3.66667	4.0556	0.388933
1	2	2	2	4.5	3.9231	0.5769
-1	2	2	2	3.33333	3.5185	0.185167
-1	2	2	2	2.83333	3.5185	0.685167
1	2	2	2	4.5	3.9231	0.5769
-1	2	2	2	3.66667	3.5185	0.148167
1	2	2	2	3.5	3.9231	0.4231
1	2	2	2	3.83333	3.9231	0.0897667
-1	2	2	2	4.16667	3.5185	0.648167
1	2	2	2	3.83333	3.9231	0.0897667
1	2	2	1	4.33333	4.0556	0.277733
1	2	2	1	3.83333	4.0556	0.222267
1	2	2	1	3.33333	4.0556	0.722267
1	3	4	1	4	3.9716	0.0284
1	3	5	1	4.16667	4.3781	0.211433
1	2	4	1	4.66667	4.1212	0.545467
-1	1	2	2	3.5	3.5	0
1	2	5	1	5	4.5	0.5
-1	2	2	2	4.66667	3.5185	1.14817
1	2	2	2	3.83333	3.9231	0.0897667
-1	2	2	2	3	3.5185	0.5185
-1	2	2	2	4	3.5185	0.4815
1	2	2	1	3.16667	4.0556	0.888933
-1	2	2	2	3.66667	3.5185	0.148167
-1	2	2	2	3.83333	3.5185	0.314833
-1	2	2	2	3.33333	3.5185	0.185167
1	2	2	1	3.16667	4.0556	0.888933
-1	2	2	2	2.66667	3.5185	0.851833
1	2	2	1	3.33333	4.0556	0.722267
-1	2	2	1	3.83333	3.9846	0.151267
-1	2	2	2	3.33333	3.5185	0.185167
-1	2	2	1	3.16667	3.9846	0.817933
1	3	5	1	5	4.3781	0.6219
-1	1	2	1	2.83333	3.25	0.416667
1	3	5	1	5	4.3781	0.6219
1	3	5	1	5	4.3781	0.6219
-1	3	4	1	3.83333	3.9738	0.140467
-1	3	4	1	4	3.9738	0.0262
-1	3	4	1	3.83333	3.9738	0.140467
-1	3	4	1	3.66667	3.9738	0.307133
-1	1	1	1	3.16667	4	0.833333
1	1	1	1	3	3	0
1	1	2	1	3.33333	4.0303	0.696967
-1	3	5	1	3.83333	3.949	0.115667
1	3	5	1	3.33333	4.3781	1.04477
-1	3	2	2	4.16667	4.1667	3.33333e-05
1	3	4	1	3.66667	3.9716	0.304933
-1	3	5	1	3.83333	3.949	0.115667
-1	3	3	1	5	4.0007	0.9993
1	3	3	1	3.5	3.9909	0.4909
-1	3	4	1	3.83333	3.9738	0.140467
-1	3	4	1	4.16667	3.9738	0.192867
-1	3	2	1	3.66667	4.1731	0.506433
-1	3	2	1	5	4.1731	0.8269
1	3	2	2	3	3	0
-1	3	1	1	3.33333	4.2498	0.916467
1	3	3	1	4.5	3.9909	0.5091
1	3	3	1	4.5	3.9909	0.5091
-1	3	3	1	3.16667	4.0007	0.834033
1	3	5	1	3.33333	4.3781	1.04477
1	3	4	1	3.5	3.9716	0.4716
1	3	2	1	3.33333	4.5652	1.23187
1	3	2	1	4.33333	4.5652	0.231867
1	3	2	1	4.33333	4.5652	0.231867
1	3	2	1	4.33333	4.5652	0.231867
1	3	4	1	4.66667	3.9716	0.695067
-1	3	2	1	4.5	4.1731	0.3269
1	3	2	1	5	4.5652	0.4348
1	3	2	1	4.33333	4.5652	0.231867
1	3	2	1	5	4.5652	0.4348
1	3	4	1	4.33333	3.9716	0.361733
1	3	2	1	5	4.5652	0.4348
-1	3	2	1	4	4.1731	0.1731
1	3	4	1	4	3.9716	0.0284
-1	3	5	1	4.16667	3.949	0.217667
1	3	3	1	3.66667	3.9909	0.324233
1	3	3	1	3.83333	3.9909	0.157567
1	3	3	1	4	3.9909	0.0091
-1	3	4	1	5	3.9738	1.0262
1	3	3	1	3.83333	3.9909	0.157567
1	3	3	1	3	3.9909	0.9909
-1	3	4	1	4.83333	3.9738	0.859533
1	3	2	1	3.83333	4.5652	0.731867
1	3	3	1	5	3.9909	1.0091
1	3	3	1	5	3.9909	1.0091
1	3	4	1	5	3.9716	1.0284
-1	3	5	1	5	3.949	1.051
1	3	4	1	4	3.9716	0.0284
1	3	4	1	4	3.9716	0.0284
-1	1	1	2	2.33333	3.9792	1.64587
-1	1	1	1	3.33333	4	0.666667
1	1	1	1	3.66667	3	0.666667
-1	1	1	1	3.33333	4	0.666667
1	1	1	2	3.5	2.961	0.539
-1	1	1	1	3.33333	4	0.666667
-1	1	1	2	3	3.9792	0.9792
1	1	1	2	3.5	2.961	0.539
-1	1	1	2	3	3.9792	0.9792
1	1	1	1	3.5	3	0.5
1	1	1	2	3.5	2.961	0.539
-1	1	1	1	3	4	1
-1	1	1	1	3.33333	4	0.666667
-1	1	1	2	2.33333	3.9792	1.64587
1	1	1	2	3.66667	2.961	0.705667
-1	1	1	1	3.33333	4	0.666667
1	1	1	1	3.83333	3	0.833333
-1	1	1	2	2.33333	3.9792	1.64587
1	1	1	2	3.83333	2.961	0.872333
-1	1	1	1	3.33333	4	0.666667
1	1	1	2	3.66667	2.961	0.705667
-1	1	1	1	3.33333	4	0.666667
1	1	1	1	3.66667	3	0.666667
1	1	1	2	3.5	2.961	0.539
-1	1	1	2	3.33333	3.9792	0.645867
1	1	1	2	4	2.961	1.039
-1	1	1	1	3.5	4	0.5
-1	1	1	1	3.33333	4	0.666667
-1	1	1	2	2.33333	3.9792	1.64587
1	1	1	1	3.66667	3	0.666667
-1	1	1	2	3	3.9792	0.9792
-1	1	1	2	2.33333	3.9792	1.64587
1	1	1	2	4	2.961	1.039
1	1	1	2	3.66667	2.961	0.705667
1	1	1	1	3.66667	3	0.666667
1	1	1	1	4	3	1
1	1	1	2	3.5	2.961	0.539
-1	1	1	1	3.33333	4	0.666667
-1	1	1	2	3	3.9792	0.9792
1	1	1	2	3.66667	2.961	0.705667
-1	1	1	2	2.33333	3.9792	1.64587
1	1	1	2	3.66667	2.961	0.705667
-1	1	1	1	3.33333	4	0.666667
-1	1	1	2	2.33333	3.9792	1.64587
-1	1	1	1	3.33333	4	0.666667
-1	1	1	1	3.33333	4	0.666667
-1	1	1	2	2.33333	3.9792	1.64587
1	1	1	2	3.5	2.961	0.539
-1	1	1	1	3.33333	4	0.666667
-1	1	1	2	2.33333	3.9792	1.64587
1	1	1	2	3.5	2.961	0.539
-1	1	1	1	3.33333	4	0.666667
-1	1	1	1	3.33333	4	0.666667
-1	1	1	2	3	3.9792	0.9792
1	1	1	1	4.16667	3	1.16667
1	1	1	2	3.5	2.961	0.539
1	1	1	2	4.16667	2.961	1.20567
1	1	1	2	4	2.961	1.039
1	1	1	2	3.66667	2.961	0.705667
1	1	1	2	3.83333	2.961	0.872333
-1	1	1	2	3	3.9792	0.9792
1	1	1	1	4	3	1
-1	1	1	2	3	3.9792	0.9792
-1	1	1	2	2.33333	3.9792	1.64587
-1	1	1	2	3	3.9792	0.9792
1	1	1	1	3.66667	3	0.666667
1	1	1	1	4.16667	3	1.16667
-1	1	1	2	3	3.9792	0.9792
-1	1	1	1	3.33333	4	0.666667
-1	1	1	2	2.33333	3.9792	1.64587
-1	1	1	2	3	3.9792	0.9792
-1	1	1	1	3.33333	4	0.666667
				Actual value of mark	Predicted value of mark	Average absolute error
				3.9076	3.94407	0.853493
Legend: 1-Female, -1-Male	Legend: 1-from15 to 19 years, 2-from 20 to 24 years, 3-from 25 to 30 years	Legend: 1-Elementary school, 2-High school students, 3-College completed, 4-Students, 5-Faculty completed	Legend: 1-Urban, 2-Rural

## Sheet: Social pillar
Gender	Age categories	Level of education	Types of settlements	Arithemtic mean (tn) per participant	Prediction of arithmetic mean (tn) per participant	Absolute error
1	2	2	1	4	4.2322	0.2322
1	2	2	1	4.2	4.2322	0.0322
1	2	2	1	4.2	4.2322	0.0322
-1	2	4	1	3.9	4.2337	0.3337
-1	3	4	1	4.1	4.1632	0.0632
1	2	2	1	4.6	4.2322	0.3678
1	2	4	1	3.4	4.3	0.9
1	3	4	1	3.8	4.2128	0.4128
-1	3	5	1	3.6	3.9119	0.3119
-1	3	4	1	4.2	4.1632	0.0368
1	3	4	1	4.1	4.2128	0.1128
1	3	4	1	4.4	4.2128	0.1872
1	3	4	1	4.5	4.2128	0.2872
1	2	4	1	4.7	4.3	0.4
-1	2	2	1	4	4.0451	0.0451
-1	2	2	1	4.1	4.0451	0.0549
1	2	2	1	3.7	4.2322	0.5322
1	2	2	1	4.1	4.2322	0.1322
1	3	2	1	5	4.6276	0.3724
1	2	2	2	4.9	4.1231	0.7769
1	2	4	1	4.1	4.3	0.2
1	2	2	1	3.5	4.2322	0.7322
1	2	2	1	3.5	4.2322	0.7322
1	2	2	1	5	4.2322	0.7678
1	3	5	2	4	4	0
1	2	4	1	3.9	4.3	0.4
1	2	4	1	4.6	4.3	0.3
-1	2	2	1	4.5	4.0451	0.4549
1	2	4	1	4.3	4.3	0
1	3	4	1	3.7	4.2128	0.5128
-1	3	2	1	3.9	4.1434	0.2434
1	3	4	1	4.4	4.2128	0.1872
1	2	2	1	3	4.2322	1.2322
1	3	2	1	4.4	4.6276	0.2276
-1	3	2	1	4.9	4.1434	0.7566
1	3	4	1	3.4	4.2128	0.8128
1	3	3	1	3.4	4.1151	0.7151
1	1	2	1	4	4.2182	0.2182
1	3	3	1	4.4	4.1151	0.2849
1	3	2	1	4.3	4.6276	0.3276
1	2	2	1	4.7	4.2322	0.4678
-1	2	2	1	5	4.0451	0.9549
1	2	2	1	4.3	4.2322	0.0678
-1	3	4	1	4.1	4.1632	0.0632
1	2	2	1	4.3	4.2322	0.0678
1	3	3	1	4.4	4.1151	0.2849
1	3	4	1	5	4.2128	0.7872
-1	3	2	1	5	4.1434	0.8566
1	3	4	1	4.9	4.2128	0.6872
-1	2	2	1	4.9	4.0451	0.8549
1	3	4	1	4.3	4.2128	0.0872
-1	3	4	1	3.5	4.1632	0.6632
-1	3	4	1	4.1	4.1632	0.0632
-1	3	5	1	4.2	3.9119	0.2881
-1	2	2	1	3.2	4.0451	0.8451
1	3	4	1	3.8	4.2128	0.4128
1	3	2	1	5	4.6276	0.3724
-1	2	2	1	3.8	4.0451	0.2451
1	2	2	1	4.7	4.2322	0.4678
-1	1	1	1	4.9	4.05	0.85
1	2	2	1	3.8	4.2322	0.4322
-1	2	2	1	4	4.0451	0.0451
1	1	2	1	4.7	4.2182	0.4818
1	3	2	1	4.9	4.6276	0.2724
1	2	2	1	3.7	4.2322	0.5322
-1	3	2	1	3.1	4.1434	1.0434
1	2	2	1	4.2	4.2322	0.0322
1	3	2	1	4.9	4.6276	0.2724
-1	2	2	1	3.3	4.0451	0.7451
1	2	2	1	4.8	4.2322	0.5678
-1	3	5	1	3.5	3.9119	0.4119
1	2	2	1	4	4.2322	0.2322
1	2	2	1	4.2	4.2322	0.0322
1	2	2	1	3.4	4.2322	0.8322
1	3	2	1	4.9	4.6276	0.2724
-1	2	4	1	4.6	4.2337	0.3663
1	2	2	1	3.5	4.2322	0.7322
1	3	4	1	4.3	4.2128	0.0872
1	2	2	2	4.5	4.1231	0.3769
1	2	2	1	3.8	4.2322	0.4322
1	2	2	1	4.2	4.2322	0.0322
1	2	4	1	4.2	4.3	0.1
1	2	2	1	5	4.2322	0.7678
-1	2	2	2	4.1	3.7556	0.3444
1	2	4	1	4.6	4.3	0.3
-1	2	2	1	4.1	4.0451	0.0549
1	1	2	1	4.3	4.2182	0.0818
1	2	4	1	4.3	4.3	0
1	1	2	1	5	4.2182	0.7818
-1	3	2	1	4.1	4.1434	0.0434
-1	3	2	1	4.7	4.1434	0.5566
-1	3	2	1	3.6	4.1434	0.5434
1	3	4	2	4.1	4.1	0
1	3	4	1	4.1	4.2128	0.1128
-1	2	2	1	3.5	4.0451	0.5451
-1	2	2	1	3.4	4.0451	0.6451
1	3	4	1	4.1	4.2128	0.1128
1	2	2	1	4.5	4.2322	0.2678
-1	3	4	2	4.4	4.4	0
1	2	2	1	5	4.2322	0.7678
1	2	2	1	4.1	4.2322	0.1322
-1	3	2	1	4.1	4.1434	0.0434
-1	2	2	2	4.5	3.7556	0.7444
1	2	2	1	5	4.2322	0.7678
1	2	2	1	3.8	4.2322	0.4322
1	1	2	1	4.7	4.2182	0.4818
1	2	2	1	4.5	4.2322	0.2678
1	2	2	1	3.7	4.2322	0.5322
-1	2	3	1	4.4	4.1594	0.2406
1	2	2	1	3.9	4.2322	0.3322
1	3	2	1	4.5	4.6276	0.1276
1	1	2	1	4.2	4.2182	0.0182
1	2	2	1	3.6	4.2322	0.6322
1	1	2	1	4.5	4.2182	0.2818
1	1	2	1	4.1	4.2182	0.1182
-1	2	2	1	3.7	4.0451	0.3451
1	1	2	1	4.1	4.2182	0.1182
1	2	2	1	4.3	4.2322	0.0678
1	3	5	1	4.4	4.3704	0.0296
1	2	2	1	4.7	4.2322	0.4678
1	2	2	1	3.9	4.2322	0.3322
-1	3	4	1	5	4.1632	0.8368
-1	2	2	1	5	4.0451	0.9549
-1	2	2	1	4.4	4.0451	0.3549
1	2	2	1	4.7	4.2322	0.4678
1	3	3	1	3.7	4.1151	0.4151
1	2	2	1	4.6	4.2322	0.3678
1	3	5	1	3.9	4.3704	0.4704
-1	2	4	1	4.5	4.2337	0.2663
1	2	2	1	4.5	4.2322	0.2678
1	1	2	1	3	4.2182	1.2182
1	2	2	1	3.8	4.2322	0.4322
-1	1	2	1	4	3.7	0.3
1	3	4	1	4	4.2128	0.2128
1	3	4	1	4	4.2128	0.2128
1	3	4	1	4	4.2128	0.2128
1	3	4	1	4.5	4.2128	0.2872
-1	3	4	1	3.5	4.1632	0.6632
1	2	2	1	4.6	4.2322	0.3678
1	2	2	1	3.7	4.2322	0.5322
1	2	2	1	4.6	4.2322	0.3678
-1	2	2	1	4.4	4.0451	0.3549
1	2	2	1	4.5	4.2322	0.2678
-1	2	2	1	4.1	4.0451	0.0549
-1	2	4	1	3.8	4.2337	0.4337
1	3	4	1	4.4	4.2128	0.1872
1	3	4	1	4.8	4.2128	0.5872
-1	3	4	1	4	4.1632	0.1632
-1	3	4	1	4.7	4.1632	0.5368
1	3	4	1	4.4	4.2128	0.1872
1	3	4	1	4.1	4.2128	0.1128
1	3	4	1	4.2	4.2128	0.0128
1	3	4	1	4.6	4.2128	0.3872
1	3	4	1	3.8	4.2128	0.4128
1	3	4	1	4.2	4.2128	0.0128
-1	2	4	1	4	4.2337	0.2337
1	2	4	1	4.4	4.3	0.1
-1	2	2	1	3.9	4.0451	0.1451
1	2	2	1	4.8	4.2322	0.5678
-1	2	2	1	4.3	4.0451	0.2549
1	2	2	1	4.1	4.2322	0.1322
1	2	2	1	4.2	4.2322	0.0322
1	2	2	1	4.4	4.2322	0.1678
1	2	2	1	3.9	4.2322	0.3322
1	2	2	2	3.2	4.1231	0.9231
1	2	2	1	4.5	4.2322	0.2678
1	2	2	1	4.2	4.2322	0.0322
-1	2	2	1	3.9	4.0451	0.1451
1	2	2	1	3.6	4.2322	0.6322
1	2	2	1	5	4.2322	0.7678
1	2	2	1	4.4	4.2322	0.1678
1	2	2	1	4.2	4.2322	0.0322
1	2	2	1	4.4	4.2322	0.1678
1	2	2	1	4.3	4.2322	0.0678
1	2	2	1	4.3	4.2322	0.0678
1	2	2	1	4.5	4.2322	0.2678
-1	2	2	1	3.8	4.0451	0.2451
1	2	2	1	5	4.2322	0.7678
1	2	2	1	5	4.2322	0.7678
1	2	2	2	4	4.1231	0.1231
1	2	2	1	4.4	4.2322	0.1678
1	2	2	1	4.7	4.2322	0.4678
1	2	2	1	4.8	4.2322	0.5678
1	2	2	1	4.6	4.2322	0.3678
1	2	2	1	4.4	4.2322	0.1678
1	2	2	1	4.1	4.2322	0.1322
1	2	2	1	4.3	4.2322	0.0678
-1	2	2	1	3.9	4.0451	0.1451
-1	2	2	1	4.9	4.0451	0.8549
1	2	2	1	4.3	4.2322	0.0678
1	2	2	1	4.4	4.2322	0.1678
1	2	2	1	4.3	4.2322	0.0678
1	2	2	1	4	4.2322	0.2322
1	2	2	1	4.5	4.2322	0.2678
1	2	2	1	3.6	4.2322	0.6322
1	3	5	1	3.4	4.3704	0.9704
-1	2	4	1	4.2	4.2337	0.0337
-1	3	5	1	4.3	3.9119	0.3881
1	3	4	1	3.8	4.2128	0.4128
1	2	5	1	4.2	4.6667	0.4667
-1	3	4	1	3.7	4.1632	0.4632
1	3	2	1	4.2	4.6276	0.4276
1	3	5	1	4.2	4.3704	0.1704
1	3	5	1	4.6	4.3704	0.2296
1	3	2	1	4.7	4.6276	0.0724
-1	3	5	2	3.7	3.7	0
1	2	5	1	4.9	4.6667	0.2333
-1	2	5	1	4.5	4.3313	0.1687
1	2	2	1	3.7	4.2322	0.5322
1	2	2	1	4.7	4.2322	0.4678
-1	2	2	2	2.8	3.7556	0.9556
-1	2	2	2	4.2	3.7556	0.4444
1	2	2	2	4.6	4.1231	0.4769
1	2	2	1	4	4.2322	0.2322
1	2	2	2	3.6	4.1231	0.5231
1	2	2	1	4.5	4.2322	0.2678
-1	2	2	1	4.1	4.0451	0.0549
-1	2	2	1	3.8	4.0451	0.2451
-1	2	2	2	3.6	3.7556	0.1556
-1	3	5	1	3.6	3.9119	0.3119
-1	2	2	1	4.3	4.0451	0.2549
-1	2	2	1	3.6	4.0451	0.4451
-1	2	2	2	3.8	3.7556	0.0444
1	2	2	1	4.5	4.2322	0.2678
1	2	2	2	3.6	4.1231	0.5231
1	2	2	1	4	4.2322	0.2322
1	2	2	2	4.6	4.1231	0.4769
-1	2	2	2	3.9	3.7556	0.1444
-1	2	2	2	2.8	3.7556	0.9556
1	2	2	2	4.7	4.1231	0.5769
-1	2	2	2	4.1	3.7556	0.3444
1	2	2	2	2.7	4.1231	1.4231
1	2	2	2	4.2	4.1231	0.0769
-1	2	2	2	4.4	3.7556	0.6444
1	2	2	2	4.4	4.1231	0.2769
1	2	2	1	4.1	4.2322	0.1322
1	2	2	1	3.9	4.2322	0.3322
1	2	2	1	4	4.2322	0.2322
1	3	4	1	4	4.2128	0.2128
1	3	5	1	4.2	4.3704	0.1704
1	2	4	1	4.8	4.3	0.5
-1	1	2	2	3.4	3.4	0
1	2	5	1	4.9	4.6667	0.2333
-1	2	2	2	4.3	3.7556	0.5444
1	2	2	2	4.6	4.1231	0.4769
-1	2	2	2	3.5	3.7556	0.2556
-1	2	2	2	4.3	3.7556	0.5444
1	2	2	1	3.6	4.2322	0.6322
-1	2	2	2	3.5	3.7556	0.2556
-1	2	2	2	3.6	3.7556	0.1556
-1	2	2	2	3.5	3.7556	0.2556
1	2	2	1	3.6	4.2322	0.6322
-1	2	2	2	2.9	3.7556	0.8556
1	2	2	1	4	4.2322	0.2322
-1	2	2	1	3.9	4.0451	0.1451
-1	2	2	2	3.8	3.7556	0.0444
-1	2	2	1	3.5	4.0451	0.5451
1	3	5	1	5	4.3704	0.6296
-1	1	2	1	3.4	3.7	0.3
1	3	5	1	5	4.3704	0.6296
1	3	5	1	5	4.3704	0.6296
-1	3	4	1	4.3	4.1632	0.1368
-1	3	4	1	4.2	4.1632	0.0368
-1	3	4	1	4.3	4.1632	0.1368
-1	3	4	1	4	4.1632	0.1632
-1	1	1	1	3.2	4.05	0.85
1	1	1	1	3.7	3.7	0
1	1	2	1	3.8	4.2182	0.4182
-1	3	5	1	4.3	3.9119	0.3881
1	3	5	1	4.3	4.3704	0.0704
-1	3	2	2	4.3	4.3	0
1	3	4	1	3.8	4.2128	0.4128
-1	3	5	1	3.6	3.9119	0.3119
-1	3	3	1	5	4.3389	0.6611
1	3	3	1	4	4.1151	0.1151
-1	3	4	1	4.3	4.1632	0.1368
-1	3	4	1	4.6	4.1632	0.4368
-1	3	2	1	2.9	4.1434	1.2434
-1	3	2	1	4.9	4.1434	0.7566
1	3	2	2	3	3	0
-1	3	1	1	3.6	3.5945	0.0055
1	3	3	1	4.4	4.1151	0.2849
1	3	3	1	4.4	4.1151	0.2849
-1	3	3	1	3.7	4.3389	0.6389
1	3	5	1	4	4.3704	0.3704
1	3	4	1	4	4.2128	0.2128
1	3	2	1	3.5	4.6276	1.1276
1	3	2	1	4.5	4.6276	0.1276
1	3	2	1	4.5	4.6276	0.1276
1	3	2	1	4.5	4.6276	0.1276
1	3	4	1	4.8	4.2128	0.5872
-1	3	2	1	4.4	4.1434	0.2566
1	3	2	1	5	4.6276	0.3724
1	3	2	1	4.7	4.6276	0.0724
1	3	2	1	4.8	4.6276	0.1724
1	3	4	1	4.4	4.2128	0.1872
1	3	2	1	5	4.6276	0.3724
-1	3	2	1	4.1	4.1434	0.0434
1	3	4	1	4.6	4.2128	0.3872
-1	3	5	1	4.2	3.9119	0.2881
1	3	3	1	4.2	4.1151	0.0849
1	3	3	1	4	4.1151	0.1151
1	3	3	1	3.5	4.1151	0.6151
-1	3	4	1	4.9	4.1632	0.7368
1	3	3	1	4.2	4.1151	0.0849
1	3	3	1	3	4.1151	1.1151
-1	3	4	1	4.1	4.1632	0.0632
1	3	2	1	3.8	4.6276	0.8276
1	3	3	1	5	4.1151	0.8849
1	3	3	1	5	4.1151	0.8849
1	3	4	1	5	4.2128	0.7872
-1	3	5	1	4.8	3.9119	0.8881
1	3	4	1	4.5	4.2128	0.2872
1	3	4	1	4.5	4.2128	0.2872
-1	1	1	2	3.3	4.0064	0.7064
-1	1	1	1	4	4.05	0.05
1	1	1	1	3.9	3.7	0.2
-1	1	1	1	4.1	4.05	0.05
1	1	1	2	3.9	3.6482	0.2518
-1	1	1	1	4.1	4.05	0.05
-1	1	1	2	3.5	4.0064	0.5064
1	1	1	2	3.9	3.6482	0.2518
-1	1	1	2	3.5	4.0064	0.5064
1	1	1	1	3.9	3.7	0.2
1	1	1	2	3.9	3.6482	0.2518
-1	1	1	1	3.9	4.05	0.15
-1	1	1	1	4.1	4.05	0.05
-1	1	1	2	3.3	4.0064	0.7064
1	1	1	2	4	3.6482	0.3518
-1	1	1	1	4.1	4.05	0.05
1	1	1	1	4.3	3.7	0.6
-1	1	1	2	3.3	4.0064	0.7064
1	1	1	2	4.1	3.6482	0.4518
-1	1	1	1	4.1	4.05	0.05
1	1	1	2	3.9	3.6482	0.2518
-1	1	1	1	4.1	4.05	0.05
1	1	1	1	3.9	3.7	0.2
1	1	1	2	3.9	3.6482	0.2518
-1	1	1	2	4.1	4.0064	0.0936
1	1	1	2	4.1	3.6482	0.4518
-1	1	1	1	4.1	4.05	0.05
-1	1	1	1	4.1	4.05	0.05
-1	1	1	2	3.3	4.0064	0.7064
1	1	1	1	3.9	3.7	0.2
-1	1	1	2	3.5	4.0064	0.5064
-1	1	1	2	3.3	4.0064	0.7064
1	1	1	2	4.3	3.6482	0.6518
1	1	1	2	4	3.6482	0.3518
1	1	1	1	3.9	3.7	0.2
1	1	1	1	4.3	3.7	0.6
1	1	1	2	3.9	3.6482	0.2518
-1	1	1	1	4.1	4.05	0.05
-1	1	1	2	3.5	4.0064	0.5064
1	1	1	2	4	3.6482	0.3518
-1	1	1	2	3.3	4.0064	0.7064
1	1	1	2	3.9	3.6482	0.2518
-1	1	1	1	4.1	4.05	0.05
-1	1	1	2	3.3	4.0064	0.7064
-1	1	1	1	4.1	4.05	0.05
-1	1	1	1	4.1	4.05	0.05
-1	1	1	2	3.3	4.0064	0.7064
1	1	1	2	3.9	3.6482	0.2518
-1	1	1	1	4.1	4.05	0.05
-1	1	1	2	3.3	4.0064	0.7064
1	1	1	2	3.9	3.6482	0.2518
-1	1	1	1	4.1	4.05	0.05
-1	1	1	1	4.1	4.05	0.05
-1	1	1	2	3.5	4.0064	0.5064
1	1	1	1	4.3	3.7	0.6
1	1	1	2	3.9	3.6482	0.2518
1	1	1	2	4.2	3.6482	0.5518
1	1	1	2	4.1	3.6482	0.4518
1	1	1	2	4	3.6482	0.3518
1	1	1	2	4.2	3.6482	0.5518
-1	1	1	2	3.5	4.0064	0.5064
1	1	1	1	4.3	3.7	0.6
-1	1	1	2	3.5	4.0064	0.5064
-1	1	1	2	3.3	4.0064	0.7064
-1	1	1	2	3.5	4.0064	0.5064
1	1	1	1	3.9	3.7	0.2
1	1	1	1	4.3	3.7	0.6
-1	1	1	2	3.5	4.0064	0.5064
-1	1	1	1	4.1	4.05	0.05
-1	1	1	2	3.3	4.0064	0.7064
-1	1	1	2	3.5	4.0064	0.5064
-1	1	1	1	4	4.05	0.05
				Actual value of mark	Predicted value of mark	Average absolute error
				4.12383	4.12064	0.382281
Legend: 1-Female, -1-Male	Legend: 1-from15 to 19 years, 2-from 20 to 24 years, 3-from 25 to 30 years	Legend: 1-Elementary school, 2-High school students, 3-College completed, 4-Students, 5-Faculty completed	Legend: 1-Urban, 2-Rural
